# Supplementary material for: A new species of Dendropsophus (Anura, Hylidae) from southwestern Amazonia with a green bilobate vocal sac
Source: Zookeys. 2020 Jun 18;942:77–104. doi: 10.3897/zookeys.942.51864 (PMC7316805; doi:10.3897/zookeys.942.51864)
Supplement: XML Treatment for Dendropsophus bilobatus [file zookeys.942.51864-treatment1.xml]

<!DOCTYPE tp:taxon-treatment
  PUBLIC "-//TaxonX//DTD Taxonomic Treatment Publishing DTD v0 20100105//EN" "tax-treatment-NSO.dtd">
<tp:taxon-treatment xmlns:tp="http://www.plazi.org/taxpub"><tp:treatment-meta><kwd-group><label>Taxon classification</label><kwd><named-content xmlns:xlink="http://www.w3.org/1999/xlink" content-type="kingdom">Animalia</named-content></kwd><kwd><named-content xmlns:xlink="http://www.w3.org/1999/xlink" content-type="order">Anura</named-content></kwd><kwd><named-content xmlns:xlink="http://www.w3.org/1999/xlink" content-type="family">Hylidae</named-content></kwd></kwd-group><mixed-citation publication-type="journal"><person-group><name><surname>Ferrão</surname><given-names>Miquéias</given-names></name><name><surname>Moravec</surname><given-names>Jiří</given-names></name><name><surname>Hanken</surname><given-names>James</given-names></name><name><surname>Lima</surname><given-names>Albertina Pimentel</given-names></name></person-group><article-title>A new species of <italic><tp:taxon-name><tp:taxon-name-part taxon-name-part-type="genus" reg="Dendropsophus">Dendropsophus</tp:taxon-name-part></tp:taxon-name></italic> (<tp:taxon-name><tp:taxon-name-part taxon-name-part-type="order">Anura</tp:taxon-name-part></tp:taxon-name>, <tp:taxon-name><tp:taxon-name-part taxon-name-part-type="family">Hylidae</tp:taxon-name-part></tp:taxon-name>) from southwestern Amazonia with a green bilobate vocal sac</article-title><source>Zookeys</source><day>18</day><month>6</month><year>2020</year><volume>942</volume><fpage>77</fpage><lpage>104</lpage><pub-id pub-id-type="doi">10.3897/zookeys.942.51864</pub-id></mixed-citation></tp:treatment-meta><tp:nomenclature><tp:taxon-name><object-id xmlns:xlink="http://www.w3.org/1999/xlink" content-type="arpha" xlink:type="simple">4C8E0309-3D45-5CED-A407-38C10A2B8CB4</object-id>
              <tp:taxon-name-part taxon-name-part-type="genus" reg="Dendropsophus">Dendropsophus</tp:taxon-name-part>
              <tp:taxon-name-part taxon-name-part-type="species" reg="bilobatus">bilobatus</tp:taxon-name-part>
              <object-id xmlns:xlink="http://www.w3.org/1999/xlink" content-type="zoobank" xlink:type="simple">http://zoobank.org/18906B0C-5EEA-416B-A672-FF8AD98DA448</object-id>
            </tp:taxon-name><tp:taxon-status xmlns:xlink="http://www.w3.org/1999/xlink" xlink:type="simple">sp. nov.</tp:taxon-status><xref ref-type="fig" rid="F2">Figures 2</xref><xref ref-type="fig" rid="F3">, 3</xref><xref ref-type="fig" rid="F4">, 4</xref><xref ref-type="fig" rid="F5">, 5</xref><xref ref-type="fig" rid="F6">, 6</xref><xref ref-type="table" rid="T2">, Table 2</xref><xref ref-type="table" rid="T3">, 3</xref></tp:nomenclature><tp:treatment-sec sec-type="material" id="SECID0E1QBG"><title>Material.</title><p><bold><italic>Holotype.</italic></bold><named-content xmlns:xlink="http://www.w3.org/1999/xlink" content-type="dwc:institutional_code" xlink:type="simple">INPA-H</named-content> 41300 (field number APL 19703; GenBank accession number <ext-link xmlns:xlink="http://www.w3.org/1999/xlink" ext-link-type="gen" xlink:href="MN977837" xlink:type="simple">MN977837</ext-link>), an adult male from the RAPELD Jaci-Novo sampling site (<named-content xmlns:xlink="http://www.w3.org/1999/xlink" content-type="dwc:verbatimCoordinates" xlink:type="simple"><named-content content-type="geo-json" specific-use="{&#34;type&#34;:&#34;Point&#34;,&#34;coordinates&#34;:[-64.442500,-9.412500]}" id="NCID0ESRBG" xlink:type="simple">09°24'45"S, 64°26'33"W</named-content></named-content>; 117 m a.s.l.), flooded forest at the west bank of the Jaci-Parana River (east tributary of the upper Madeira River), municipality of Porto Velho, district of Jaci-Parana, state of Rondônia, Brazil, collected on 26 March 2013 by Albertina P. Lima.</p><p><bold><italic>Paratopotypes.</italic></bold> Five males: <named-content xmlns:xlink="http://www.w3.org/1999/xlink" content-type="dwc:institutional_code" xlink:type="simple">INPA-H</named-content> 41302 (field number APL 19442), 41303 (field number APL 19443; GenBank accession number MN977835), 41304 (field number APL 19444), 41305 (field number APL 19445; GenBank accession number <ext-link xmlns:xlink="http://www.w3.org/1999/xlink" ext-link-type="gen" xlink:href="MN977836" xlink:type="simple">MN977836</ext-link>), and 41306 (field number APL 19446), collected on 15 February 2013 by Albertina P. Lima.</p><p><bold><italic>Paratypes.</italic></bold> Two males: <named-content xmlns:xlink="http://www.w3.org/1999/xlink" content-type="dwc:institutional_code" xlink:type="simple">INPA-H</named-content> 41301 (field number APL 19419; GenBank accession number <ext-link xmlns:xlink="http://www.w3.org/1999/xlink" ext-link-type="gen" xlink:href="MN977834" xlink:type="simple">MN977834</ext-link>) and 41307 (field number APL 19448), from the RAPELD Jaci-Direito sampling site (<named-content xmlns:xlink="http://www.w3.org/1999/xlink" content-type="dwc:verbatimCoordinates" xlink:type="simple"><named-content content-type="geo-json" specific-use="{&#34;type&#34;:&#34;Point&#34;,&#34;coordinates&#34;:[-64.392222,-9.462222]}" id="NCID0E3SBG" xlink:type="simple">09°27'44"S, 64°23'32"W</named-content></named-content>; 121 m a.s.l.), east bank of the Jaci-Parana River (an east tributary of the upper Madeira River), municipality of Porto Velho, district of Jaci-Parana, state of Rondônia, Brazil, collected on 14 and 15 February 2013, respectively, by Albertina P. Lima.</p><p><bold><italic>Referred material.</italic></bold> Three males: <named-content xmlns:xlink="http://www.w3.org/1999/xlink" content-type="dwc:institutional_code" xlink:type="simple">INPA-H</named-content> 41308 (field number APL 16652) and 41309 (field number APL 16653), from the RAPELD Jirau-Direito sampling site (<named-content xmlns:xlink="http://www.w3.org/1999/xlink" content-type="dwc:verbatimCoordinates" xlink:type="simple"><named-content content-type="geo-json" specific-use="{&#34;type&#34;:&#34;Point&#34;,&#34;coordinates&#34;:[-64.691944,-9.361944]}" id="NCID0EQTBG" xlink:type="simple">09°21'43"S, 64°41'31"W</named-content></named-content>; 131 m a.s.l.), east bank of the upper Madeira River, municipality of Porto Velho, state of Rondônia, Brazil, collected on 20 January 2011 by Albertina P. Lima; and <named-content xmlns:xlink="http://www.w3.org/1999/xlink" content-type="dwc:institutional_code" xlink:type="simple">INPA-H</named-content> 41310 (field number APL 16428), from the RAPELD Morrinhos sampling site (<named-content xmlns:xlink="http://www.w3.org/1999/xlink" content-type="dwc:verbatimCoordinates" xlink:type="simple"><named-content content-type="geo-json" specific-use="{&#34;type&#34;:&#34;Point&#34;,&#34;coordinates&#34;:[-64.246111,-9.076111]}" id="NCID0E4TBG" xlink:type="simple">09°04'34"S, 64°14'46"W</named-content></named-content>; 95 m a.s.l.), municipality of Porto Velho, state of Rondônia, Brazil, collected on 13 January 2011 by Albertina P. Lima.</p></tp:treatment-sec><tp:treatment-sec sec-type="Generic placement" id="SECID0ECUBG"><title>Generic placement.</title><p>We assign this species to <italic><tp:taxon-name><tp:taxon-name-part taxon-name-part-type="genus" reg="Dendropsophus">Dendropsophus</tp:taxon-name-part></tp:taxon-name></italic> based on our molecular phylogenetic analysis (Fig. <xref ref-type="fig" rid="F2">2</xref>) and on its general morphological similarity to other members of the genus.</p></tp:treatment-sec><tp:treatment-sec sec-type="diagnosis" id="SECID0ETUBG"><title>Diagnosis.</title><p>A species of the <italic><tp:taxon-name><tp:taxon-name-part taxon-name-part-type="genus" reg="Dendropsophus">Dendropsophus</tp:taxon-name-part> <tp:taxon-name-part taxon-name-part-type="species" reg="microcephalus">microcephalus</tp:taxon-name-part></tp:taxon-name></italic> species group, distinguished from other species of <italic><tp:taxon-name><tp:taxon-name-part taxon-name-part-type="genus" reg="Dendropsophus">Dendropsophus</tp:taxon-name-part></tp:taxon-name></italic> by the following combination of characters: (1) small size, <abbrev xmlns:xlink="http://www.w3.org/1999/xlink" xlink:title="snout–vent length" id="ABBRID0ELVBG" xlink:type="simple">SVL</abbrev> 18.8–20.8 mm (<italic>N</italic> = 8) in males (females unknown), head slightly wider than body; (2) snout short, truncate in dorsal and lateral views; (3) tympanum evident, round, about one third of eye diameter, tympanic annulus distinct anteriorly, ventrally and partly posteriorly; supratympanic fold barely evident; (4) dentigerous processes of vomers small, barely prominent, and separated medially between posterior halves of choanae; (5) skin on dorsal surfaces smooth; (6) tarsal fold and tubercles on outer edge of tarsus absent; ulnar folds and tubercles absent; (7) axillary membrane extensively developed; (8) fingers about half webbed; toes about three-fourths webbed; (9) bifid distal subarticular tubercle under fourth finger; (10) pectoral glands absent; (11) generally darker coloration of the loreal-tympanic region contrasts sharply with the lighter dorsal head coloration, one or two white spots below the eye; (12) in life, ground coloration of dorsum light brown; head greenish brown laterally; flanks ventrally and posteriorly a translucent pinkish white without chromatophores; hidden surfaces of thighs yellow without melanophores; (13) in life, throat green in males; belly yellowish-white in pectoral and central parts, translucent pinkish-white in posterior and lateral parts; ventral surfaces of thighs translucent pinkish white; (14) in life, iris pale to dark brown with barely visible tiny brown veins, iris periphery dark brown to black; bones white; (15) advertisement call consisting of 1–4 notes (usually 1–2 notes), emitted regularly in series of 7–35 calls; high-pitched, monophasic, pulsed notes (3–8 pulses) with a duration of 12–24 ms and a dominant frequency of 8,979–9,606 Hz.</p></tp:treatment-sec><tp:treatment-sec sec-type="comparisons" id="SECID0ERVBG"><title>Comparisons.</title><p><italic><tp:taxon-name><tp:taxon-name-part taxon-name-part-type="genus" reg="Dendropsophus">Dendropsophus</tp:taxon-name-part> <tp:taxon-name-part taxon-name-part-type="species" reg="bilobatus">bilobatus</tp:taxon-name-part></tp:taxon-name></italic> sp. nov. is readily distinguished from all congeners by having a green bilobate subgular vocal sac (some members of the <italic><tp:taxon-name><tp:taxon-name-part taxon-name-part-type="genus" reg="Dendropsophus">D.</tp:taxon-name-part> <tp:taxon-name-part taxon-name-part-type="species" reg="marmoratus">marmoratus</tp:taxon-name-part></tp:taxon-name></italic> species group have a bilobate vocal sac, but not green) and a monophasic advertisement call with a remarkably high dominant frequency (8,979–9,606 Hz). Below we describe additional important differences between the new species and other members of the <italic><tp:taxon-name><tp:taxon-name-part taxon-name-part-type="genus" reg="Dendropsophus">D.</tp:taxon-name-part> <tp:taxon-name-part taxon-name-part-type="species" reg="microcephalus">microcephalus</tp:taxon-name-part></tp:taxon-name></italic> species group (sensu <xref ref-type="bibr" rid="B13">Faivovich et al. 2005</xref>) that occur in Brazilian Amazonia and surrounding areas of Bolivia, Colombia, Peru and Ecuador. Characters of <italic><tp:taxon-name><tp:taxon-name-part taxon-name-part-type="genus" reg="Dendropsophus">D.</tp:taxon-name-part> <tp:taxon-name-part taxon-name-part-type="species" reg="bilobatus">bilobatus</tp:taxon-name-part></tp:taxon-name></italic> are set in parentheses if not otherwise stated.</p><p>Three species of the <italic><tp:taxon-name><tp:taxon-name-part taxon-name-part-type="genus" reg="Dendropsophus">Dendropsophus</tp:taxon-name-part> <tp:taxon-name-part taxon-name-part-type="species" reg="microcephalus">microcephalus</tp:taxon-name-part></tp:taxon-name></italic> species group have advertisement calls with a high dominant frequency: <italic><tp:taxon-name><tp:taxon-name-part taxon-name-part-type="genus" reg="Dendropsophus">D.</tp:taxon-name-part> <tp:taxon-name-part taxon-name-part-type="species" reg="meridianus">meridianus</tp:taxon-name-part></tp:taxon-name></italic> (Lutz, 1954), <italic><tp:taxon-name><tp:taxon-name-part taxon-name-part-type="genus" reg="Dendropsophus">D.</tp:taxon-name-part> <tp:taxon-name-part taxon-name-part-type="species" reg="minusculus">minusculus</tp:taxon-name-part></tp:taxon-name></italic>, and <italic><tp:taxon-name><tp:taxon-name-part taxon-name-part-type="genus" reg="Dendropsophus">D.</tp:taxon-name-part> <tp:taxon-name-part taxon-name-part-type="species" reg="ozzyi">ozzyi</tp:taxon-name-part></tp:taxon-name></italic>. However, <italic><tp:taxon-name><tp:taxon-name-part taxon-name-part-type="genus" reg="Dendropsophus">D.</tp:taxon-name-part> <tp:taxon-name-part taxon-name-part-type="species" reg="meridianus">meridianus</tp:taxon-name-part></tp:taxon-name></italic> differs from <italic><tp:taxon-name><tp:taxon-name-part taxon-name-part-type="genus" reg="Dendropsophus">D.</tp:taxon-name-part> <tp:taxon-name-part taxon-name-part-type="species" reg="bilobatus">bilobatus</tp:taxon-name-part></tp:taxon-name></italic> in having a snout slightly acuminate in lateral view (truncate), a single subgular yellow vocal sac (bilobate, green), dark dorsal lines or stripes on the dorsum (absent), absence of white subocular spots (present; <xref ref-type="bibr" rid="B36">Lutz 1973</xref>), and the dominant frequency of the advertisement call reaches 8,000 Hz (it reaches 9,606 Hz in <italic><tp:taxon-name><tp:taxon-name-part taxon-name-part-type="genus" reg="Dendropsophus">D.</tp:taxon-name-part> <tp:taxon-name-part taxon-name-part-type="species" reg="bilobatus">bilobatus</tp:taxon-name-part></tp:taxon-name></italic> ; <xref ref-type="bibr" rid="B36">Lutz 1973</xref>, <xref ref-type="bibr" rid="B49">Pombal and Bastos 1998</xref>); <italic><tp:taxon-name><tp:taxon-name-part taxon-name-part-type="genus" reg="Dendropsophus">D.</tp:taxon-name-part> <tp:taxon-name-part taxon-name-part-type="species" reg="minusculus">minusculus</tp:taxon-name-part></tp:taxon-name></italic> can be distinguished by its yellow single subgular vocal sac (bilobate, green) and by the absence of white subocular spots (present; <xref ref-type="bibr" rid="B73">Zina et al. 2014</xref>); and <italic><tp:taxon-name><tp:taxon-name-part taxon-name-part-type="genus" reg="Dendropsophus">D.</tp:taxon-name-part> <tp:taxon-name-part taxon-name-part-type="species" reg="ozzyi">ozzyi</tp:taxon-name-part></tp:taxon-name></italic> differs in its single subgular transparent vocal sac (bilobate, green), absence of white subocular spots (present), vivid orange palmar end plantar surfaces (palmar surface greenish yellow, plantar surface orange), webbing formula of feet I 2–2+ II 1<sup>+</sup>–3- III 1<sup>+</sup>–2<sup>+</sup> IV 2<sup>+</sup>–1<sup>+</sup> V (I 1<sup>+</sup>–2- II 1<sup>+</sup>–1<sup>1/2</sup> III 1<sup>1/2</sup>–2- IV 2-–1<sup>+</sup> V), presence of glandular structures restricted on toes III and IV (glandular structures present also on toes II and V), and in single notes of the advertisement call (pulsed notes; <xref ref-type="bibr" rid="B45">Orrico et al. 2014</xref>).</p><p>The dark-greenish-brown coloration of the loreal-tympanic region of <italic><tp:taxon-name><tp:taxon-name-part taxon-name-part-type="genus" reg="Dendropsophus">Dendropsophus</tp:taxon-name-part> <tp:taxon-name-part taxon-name-part-type="species" reg="bilobatus">bilobatus</tp:taxon-name-part></tp:taxon-name></italic> , which sharply contrasts with the light brown dorsal head coloration, resembles the head color pattern of <italic><tp:taxon-name><tp:taxon-name-part taxon-name-part-type="genus" reg="Dendropsophus">D.</tp:taxon-name-part> <tp:taxon-name-part taxon-name-part-type="species" reg="coffea">coffea</tp:taxon-name-part></tp:taxon-name></italic> (Köhler, Jungfer &amp; Reichle, 2005), <italic><tp:taxon-name><tp:taxon-name-part taxon-name-part-type="genus" reg="Dendropsophus">D.</tp:taxon-name-part> <tp:taxon-name-part taxon-name-part-type="species" reg="cruzi">cruzi</tp:taxon-name-part></tp:taxon-name></italic> (Pombal &amp; Bastos, 1998), <italic><tp:taxon-name><tp:taxon-name-part taxon-name-part-type="genus" reg="Dendropsophus">D.</tp:taxon-name-part> <tp:taxon-name-part taxon-name-part-type="species" reg="studerae">studerae</tp:taxon-name-part></tp:taxon-name></italic> (Carvalho-e-Silva, Carvalho-e-Silva &amp; Izecksohn, 2003), <italic><tp:taxon-name><tp:taxon-name-part taxon-name-part-type="genus" reg="Dendropsophus">D.</tp:taxon-name-part> <tp:taxon-name-part taxon-name-part-type="species" reg="juliani">juliani</tp:taxon-name-part></tp:taxon-name></italic>, <italic><tp:taxon-name><tp:taxon-name-part taxon-name-part-type="genus" reg="Dendropsophus">D.</tp:taxon-name-part> <tp:taxon-name-part taxon-name-part-type="species" reg="meridianus">meridianus</tp:taxon-name-part></tp:taxon-name></italic>, <italic><tp:taxon-name><tp:taxon-name-part taxon-name-part-type="genus" reg="Dendropsophus">D.</tp:taxon-name-part> <tp:taxon-name-part taxon-name-part-type="species" reg="microcephalus">microcephalus</tp:taxon-name-part></tp:taxon-name></italic> (Cope, 1886), <italic><tp:taxon-name><tp:taxon-name-part taxon-name-part-type="genus" reg="Dendropsophus">D.</tp:taxon-name-part> <tp:taxon-name-part taxon-name-part-type="species" reg="minusculus">minusculus</tp:taxon-name-part></tp:taxon-name></italic>, <italic><tp:taxon-name><tp:taxon-name-part taxon-name-part-type="genus" reg="Dendropsophus">D.</tp:taxon-name-part> <tp:taxon-name-part taxon-name-part-type="species" reg="shiwiarum">shiwiarum</tp:taxon-name-part></tp:taxon-name></italic> Ortega-Andrade &amp; Ron, 2013, <italic><tp:taxon-name><tp:taxon-name-part taxon-name-part-type="genus" reg="Dendropsophus">D.</tp:taxon-name-part> <tp:taxon-name-part taxon-name-part-type="species" reg="tintinnabulum">tintinnabulum</tp:taxon-name-part></tp:taxon-name></italic> (Melin, 1941), and <italic><tp:taxon-name><tp:taxon-name-part taxon-name-part-type="genus" reg="Dendropsophus">D.</tp:taxon-name-part> <tp:taxon-name-part taxon-name-part-type="species" reg="reichlei">reichlei</tp:taxon-name-part></tp:taxon-name></italic>, but the new species is easily distinguished from each named species as follows (species already distinguished above are not listed here): <italic><tp:taxon-name><tp:taxon-name-part taxon-name-part-type="genus" reg="Dendropsophus">D.</tp:taxon-name-part> <tp:taxon-name-part taxon-name-part-type="species" reg="coffea">coffea</tp:taxon-name-part></tp:taxon-name></italic> lacks white subocular spots (present) and has dark brown dorsal stripes (absent; <xref ref-type="bibr" rid="B32">Köhler et al. 2005</xref>); in <italic><tp:taxon-name><tp:taxon-name-part taxon-name-part-type="genus" reg="Dendropsophus">D.</tp:taxon-name-part> <tp:taxon-name-part taxon-name-part-type="species" reg="cruzi">cruzi</tp:taxon-name-part></tp:taxon-name></italic>, the thigh is longer than the tibia (tibia longer than thigh; <xref ref-type="bibr" rid="B49">Pombal and Bastos 1998</xref>); <italic><tp:taxon-name><tp:taxon-name-part taxon-name-part-type="genus" reg="Dendropsophus">D.</tp:taxon-name-part> <tp:taxon-name-part taxon-name-part-type="species" reg="studerae">studerae</tp:taxon-name-part></tp:taxon-name></italic> has tuberculate dorsal skin (smooth; <xref ref-type="bibr" rid="B7">Carvalho-e-Silva et al. 2003</xref>); <italic><tp:taxon-name><tp:taxon-name-part taxon-name-part-type="genus" reg="Dendropsophus">D.</tp:taxon-name-part> <tp:taxon-name-part taxon-name-part-type="species" reg="juliani">juliani</tp:taxon-name-part></tp:taxon-name></italic> has an acutely rounded snout in dorsal view (truncate), absence of white subocular spots (present), and greenish yellow plantar surfaces (orange; <xref ref-type="bibr" rid="B42">Moravec et al. 2006</xref>); <italic><tp:taxon-name><tp:taxon-name-part taxon-name-part-type="genus" reg="Dendropsophus">D.</tp:taxon-name-part> <tp:taxon-name-part taxon-name-part-type="species" reg="microcephalus">microcephalus</tp:taxon-name-part></tp:taxon-name></italic> has maximum male <abbrev xmlns:xlink="http://www.w3.org/1999/xlink" xlink:title="snout–vent length" id="ABBRID0EXBAI" xlink:type="simple">SVL</abbrev> 24.5 mm (20.8 mm), an acutely rounded snout in dorsal view (truncate), an ovoid tongue (cordiform), and a weak tarsal fold (absent; <xref ref-type="bibr" rid="B10">Duellman 1970</xref>); <italic><tp:taxon-name><tp:taxon-name-part taxon-name-part-type="genus" reg="Dendropsophus">D.</tp:taxon-name-part> <tp:taxon-name-part taxon-name-part-type="species" reg="shiwiarum">shiwiarum</tp:taxon-name-part></tp:taxon-name></italic> has the discs of finger III and toe IV with pointed tips (pointed tips absent), a prominent conical tubercle on the dorsal surface of fingers III and IV (tubercle absent), both palmar and plantar surfaces unpigmented (palmar surface greenish yellow, plantar surface orange), and a lower dominant frequency of the advertisement call (3,984–5,254 Hz in <italic><tp:taxon-name><tp:taxon-name-part taxon-name-part-type="genus" reg="Dendropsophus">D.</tp:taxon-name-part> <tp:taxon-name-part taxon-name-part-type="species" reg="shiwiarum">shiwiarum</tp:taxon-name-part></tp:taxon-name></italic> vs. 8,979–9,606 Hz in <italic><tp:taxon-name><tp:taxon-name-part taxon-name-part-type="genus" reg="Dendropsophus">D.</tp:taxon-name-part> <tp:taxon-name-part taxon-name-part-type="species" reg="bilobatus">bilobatus</tp:taxon-name-part></tp:taxon-name></italic> ; <xref ref-type="bibr" rid="B46">Ortega-Andrade and Ron 2013</xref>); <italic><tp:taxon-name><tp:taxon-name-part taxon-name-part-type="genus" reg="Dendropsophus">D.</tp:taxon-name-part> <tp:taxon-name-part taxon-name-part-type="species" reg="tintinnabulum">tintinnabulum</tp:taxon-name-part></tp:taxon-name></italic> has a triangular-to-rounded snout in dorsal view (truncate) and orange palmar surfaces (greenish; <xref ref-type="bibr" rid="B69">Teixeira and Giaretta 2017</xref>), and lacks white subocular spots (present); and <italic><tp:taxon-name><tp:taxon-name-part taxon-name-part-type="genus" reg="Dendropsophus">D.</tp:taxon-name-part> <tp:taxon-name-part taxon-name-part-type="species" reg="reichlei">reichlei</tp:taxon-name-part></tp:taxon-name></italic> has a rounded snout in dorsal view (truncate) and a distinct canthus rostralis (absent), and lacks a glandular nuptial pad (present; <xref ref-type="bibr" rid="B43">Moravec et al. 2008</xref>).</p><p>In our phylogenetic analysis, the clade that contains <italic><tp:taxon-name><tp:taxon-name-part taxon-name-part-type="genus" reg="Dendropsophus">Dendropsophus</tp:taxon-name-part> <tp:taxon-name-part taxon-name-part-type="species" reg="bilobatus">bilobatus</tp:taxon-name-part></tp:taxon-name></italic> is closely related to <italic><tp:taxon-name><tp:taxon-name-part taxon-name-part-type="genus" reg="Dendropsophus">D.</tp:taxon-name-part> <tp:taxon-name-part taxon-name-part-type="species" reg="bipunctatus">bipunctatus</tp:taxon-name-part></tp:taxon-name></italic> (Spix, 1824), <italic><tp:taxon-name><tp:taxon-name-part taxon-name-part-type="genus" reg="Dendropsophus">D.</tp:taxon-name-part> <tp:taxon-name-part taxon-name-part-type="species" reg="meridianus">meridianus</tp:taxon-name-part></tp:taxon-name></italic> and <italic><tp:taxon-name><tp:taxon-name-part taxon-name-part-type="genus" reg="Dendropsophus">D.</tp:taxon-name-part> <tp:taxon-name-part taxon-name-part-type="species" reg="berthalutzae">berthalutzae</tp:taxon-name-part></tp:taxon-name></italic> (Bokermann, 1962) from the southern and southeastern Brazilian coast (Fig. <xref ref-type="fig" rid="F2">2</xref>). In addition to differences in shape and color of the vocal sac and in advertisement call, these three species can be distinguished from <italic><tp:taxon-name><tp:taxon-name-part taxon-name-part-type="genus" reg="Dendropsophus">D.</tp:taxon-name-part> <tp:taxon-name-part taxon-name-part-type="species" reg="bilobatus">bilobatus</tp:taxon-name-part></tp:taxon-name></italic> as follows: <italic><tp:taxon-name><tp:taxon-name-part taxon-name-part-type="genus" reg="Dendropsophus">D.</tp:taxon-name-part> <tp:taxon-name-part taxon-name-part-type="species" reg="bipunctatus">bipunctatus</tp:taxon-name-part></tp:taxon-name></italic> has a granulate dorsum (smooth), maximum <abbrev xmlns:xlink="http://www.w3.org/1999/xlink" xlink:title="snout–vent length" id="ABBRID0EKGAI" xlink:type="simple">SVL</abbrev> in males 25 mm (maximum male <abbrev xmlns:xlink="http://www.w3.org/1999/xlink" xlink:title="snout–vent length" id="ABBRID0EOGAI" xlink:type="simple">SVL</abbrev> 20.8 mm) and several small spots surrounded by a dark network that are distributed across the subocular area and lateral snout (spots only on subocular area and are not surrounded by dark network; <xref ref-type="bibr" rid="B36">Lutz 1973</xref>); <italic><tp:taxon-name><tp:taxon-name-part taxon-name-part-type="genus" reg="Dendropsophus">D.</tp:taxon-name-part> <tp:taxon-name-part taxon-name-part-type="species" reg="berthalutzae">berthalutzae</tp:taxon-name-part></tp:taxon-name></italic> has a snout that is slightly mucronate in dorsal view (truncate) and longer than eye diameter (snout shorter than eye diameter), and a minute outer metatarsal tubercle (absent; <xref ref-type="bibr" rid="B36">Lutz 1973</xref>).</p><p>Nine other small Amazonian species have been associated with the <italic><tp:taxon-name><tp:taxon-name-part taxon-name-part-type="genus" reg="Dendropsophus">Dendropsophus</tp:taxon-name-part> <tp:taxon-name-part taxon-name-part-type="species" reg="microcephalus">microcephalus</tp:taxon-name-part></tp:taxon-name></italic> species group. These species differ from <italic><tp:taxon-name><tp:taxon-name-part taxon-name-part-type="genus" reg="Dendropsophus">D.</tp:taxon-name-part> <tp:taxon-name-part taxon-name-part-type="species" reg="bilobatus">bilobatus</tp:taxon-name-part></tp:taxon-name></italic> in having the following combinations of characters: <italic><tp:taxon-name><tp:taxon-name-part taxon-name-part-type="genus" reg="Dendropsophus">D.</tp:taxon-name-part> <tp:taxon-name-part taxon-name-part-type="species" reg="joannae">joannae</tp:taxon-name-part></tp:taxon-name></italic> (Köhler &amp; Lötters, 2001) has tuberculate dorsal skin (smooth), a red inner iris in life (iris light to dark brown), and uniform head coloration without white subocular spots (coloration of loreal-tympanic region sharply outlined, subocular spots present; <xref ref-type="bibr" rid="B31">Köhler and Lötters 2001</xref>); <italic><tp:taxon-name><tp:taxon-name-part taxon-name-part-type="genus" reg="Dendropsophus">D.</tp:taxon-name-part> <tp:taxon-name-part taxon-name-part-type="species" reg="leali">leali</tp:taxon-name-part></tp:taxon-name></italic> (Bokermann, 1964) has a uniform ground head coloration without white subocular spots (coloration of loreal-tympanic region sharply outlined, subocular spots present: <xref ref-type="bibr" rid="B31">Köhler and Lötters 2001</xref>) and a biphasic call (monophasic; A. P. Lima personal data); <italic><tp:taxon-name><tp:taxon-name-part taxon-name-part-type="genus" reg="Dendropsophus">D.</tp:taxon-name-part> <tp:taxon-name-part taxon-name-part-type="species" reg="haraldschultzi">haraldschultzi</tp:taxon-name-part></tp:taxon-name></italic> (Bokermann, 1962), <italic><tp:taxon-name><tp:taxon-name-part taxon-name-part-type="genus" reg="Dendropsophus">D.</tp:taxon-name-part> <tp:taxon-name-part taxon-name-part-type="species" reg="nanus">nanus</tp:taxon-name-part></tp:taxon-name></italic> (Boulenger, 1889), <italic><tp:taxon-name><tp:taxon-name-part taxon-name-part-type="genus" reg="Dendropsophus">D.</tp:taxon-name-part> <tp:taxon-name-part taxon-name-part-type="species" reg="sanborni">sanborni</tp:taxon-name-part></tp:taxon-name></italic> (Schmidt, 1944) and <italic><tp:taxon-name><tp:taxon-name-part taxon-name-part-type="genus" reg="Dendropsophus">D.</tp:taxon-name-part> <tp:taxon-name-part taxon-name-part-type="species" reg="walfordi">walfordi</tp:taxon-name-part></tp:taxon-name></italic> (Bokermann, 1962) have a more pointed snout (snout short, truncate in dorsal and lateral views), a more or less conspicuous pattern of numerous thin brown lines on a yellowish dorsum (lines absent) and a biphasic call (monophasic; <xref ref-type="bibr" rid="B27">Hödl 1977</xref>; Teixeira et al. 2016; <xref ref-type="bibr" rid="B41">Missassi et al. 2017</xref>); <italic><tp:taxon-name><tp:taxon-name-part taxon-name-part-type="genus" reg="Dendropsophus">D.</tp:taxon-name-part> <tp:taxon-name-part taxon-name-part-type="species" reg="mathiassoni">mathiassoni</tp:taxon-name-part></tp:taxon-name></italic> (Cochran &amp; Goin, 1970) has dorsolateral lymphatic sacs (absent; <xref ref-type="bibr" rid="B8">Cochran and Goin 1970</xref>); <italic><tp:taxon-name><tp:taxon-name-part taxon-name-part-type="genus" reg="Dendropsophus">D.</tp:taxon-name-part> <tp:taxon-name-part taxon-name-part-type="species" reg="rhodopeplus">rhodopeplus</tp:taxon-name-part></tp:taxon-name></italic> (Günther, 1858) has a yellow dorsum with bright purple or red marks (purple or red marks absent; <xref ref-type="bibr" rid="B11">Duellman 2005</xref>); and <italic><tp:taxon-name><tp:taxon-name-part taxon-name-part-type="genus" reg="Dendropsophus">D.</tp:taxon-name-part> <tp:taxon-name-part taxon-name-part-type="species" reg="riveroi">riveroi</tp:taxon-name-part></tp:taxon-name></italic> (Cochran &amp; Goin, 1970) has a canthus rostralis (absent) but lacks glandular nuptial pads in males (present; <xref ref-type="bibr" rid="B46">Ortega-Andrade and Ron 2013</xref>).</p><p>Ten other small Amazonian species belong to the <italic><tp:taxon-name><tp:taxon-name-part taxon-name-part-type="genus" reg="Dendropsophus">Dendropsophus</tp:taxon-name-part> <tp:taxon-name-part taxon-name-part-type="species" reg="rubicundulus">rubicundulus</tp:taxon-name-part></tp:taxon-name></italic> clade of the <italic><tp:taxon-name><tp:taxon-name-part taxon-name-part-type="genus" reg="Dendropsophus">D.</tp:taxon-name-part> <tp:taxon-name-part taxon-name-part-type="species" reg="microcephalus">microcephalus</tp:taxon-name-part></tp:taxon-name></italic> species group (sensu Faivovich 2005). These species can be distinguished from <italic><tp:taxon-name><tp:taxon-name-part taxon-name-part-type="genus" reg="Dendropsophus">D.</tp:taxon-name-part> <tp:taxon-name-part taxon-name-part-type="species" reg="bilobatus">bilobatus</tp:taxon-name-part></tp:taxon-name></italic> as follows: <italic><tp:taxon-name><tp:taxon-name-part taxon-name-part-type="genus" reg="Dendropsophus">D.</tp:taxon-name-part> <tp:taxon-name-part taxon-name-part-type="species" reg="anataliasiasi">anataliasiasi</tp:taxon-name-part></tp:taxon-name></italic> (Bokermann, 1972), <italic><tp:taxon-name><tp:taxon-name-part taxon-name-part-type="genus" reg="Dendropsophus">D.</tp:taxon-name-part> <tp:taxon-name-part taxon-name-part-type="species" reg="araguaya">araguaya</tp:taxon-name-part></tp:taxon-name></italic> (Napoli &amp; Caramaschi, 1998), <italic><tp:taxon-name><tp:taxon-name-part taxon-name-part-type="genus" reg="Dendropsophus">D.</tp:taxon-name-part> <tp:taxon-name-part taxon-name-part-type="species" reg="cerradensis">cerradensis</tp:taxon-name-part></tp:taxon-name></italic> (Napoli &amp; Caramaschi, 1998), <italic><tp:taxon-name><tp:taxon-name-part taxon-name-part-type="genus" reg="Dendropsophus">D.</tp:taxon-name-part> <tp:taxon-name-part taxon-name-part-type="species" reg="jimi">jimi</tp:taxon-name-part></tp:taxon-name></italic> (Napoli &amp; Caramaschi, 1999), <italic><tp:taxon-name><tp:taxon-name-part taxon-name-part-type="genus" reg="Dendropsophus">D.</tp:taxon-name-part> <tp:taxon-name-part taxon-name-part-type="species" reg="rhea">rhea</tp:taxon-name-part></tp:taxon-name></italic> (Napoli &amp; Caramaschi, 1999), <italic><tp:taxon-name><tp:taxon-name-part taxon-name-part-type="genus" reg="Dendropsophus">D.</tp:taxon-name-part> <tp:taxon-name-part taxon-name-part-type="species" reg="rozenmani">rozenmani</tp:taxon-name-part></tp:taxon-name></italic>, <italic><tp:taxon-name><tp:taxon-name-part taxon-name-part-type="genus" reg="Dendropsophus">D.</tp:taxon-name-part> <tp:taxon-name-part taxon-name-part-type="species" reg="rubicundulus">rubicundulus</tp:taxon-name-part></tp:taxon-name></italic> (Reinhardt &amp; Lütken, 1862) and <italic><tp:taxon-name><tp:taxon-name-part taxon-name-part-type="genus" reg="Dendropsophus">D.</tp:taxon-name-part> <tp:taxon-name-part taxon-name-part-type="species" reg="tritaeniatus">tritaeniatus</tp:taxon-name-part></tp:taxon-name></italic> (Bokermann, 1965) lack white subocular spots (present) and have conspicuous dark brown stripes or small dark brown spots arranged in longitudinal lines on the dorsum (dorsum with irregular pattern of irregular yellow spots or small dark brown dots; <xref ref-type="bibr" rid="B38">Martins and Jim 2004</xref>, <xref ref-type="bibr" rid="B66">Teixeira et al. 2013</xref>, <xref ref-type="bibr" rid="B68">Teixeira and Giaretta 2015</xref>, <xref ref-type="bibr" rid="B29">Jansen et al. 2019</xref>); and <italic><tp:taxon-name><tp:taxon-name-part taxon-name-part-type="genus" reg="Dendropsophus">D.</tp:taxon-name-part> <tp:taxon-name-part taxon-name-part-type="species" reg="cachimbo">cachimbo</tp:taxon-name-part></tp:taxon-name></italic> (Napoli &amp; Caramaschi, 1999) and <italic><tp:taxon-name><tp:taxon-name-part taxon-name-part-type="genus" reg="Dendropsophus">D.</tp:taxon-name-part> <tp:taxon-name-part taxon-name-part-type="species" reg="elianeae">elianeae</tp:taxon-name-part></tp:taxon-name></italic> have a uniformly green or yellowish green dorsum (dorsum light brown with irregular pattern of yellow spots or small dark brown dots) and lack white subocular spots (spots present; <xref ref-type="bibr" rid="B29">Jansen et al. 2019</xref>).</p><p>The two unnamed forms of <italic><tp:taxon-name><tp:taxon-name-part taxon-name-part-type="genus" reg="Dendropsophus">Dendropsophus</tp:taxon-name-part></tp:taxon-name></italic> in the <italic><tp:taxon-name><tp:taxon-name-part taxon-name-part-type="genus" reg="Dendropsophus">D.</tp:taxon-name-part> <tp:taxon-name-part taxon-name-part-type="species" reg="microcephalus">microcephalus</tp:taxon-name-part></tp:taxon-name></italic> species group from the west bank of the upper Madeira River (<italic><tp:taxon-name><tp:taxon-name-part taxon-name-part-type="genus" reg="Dendropsophus">D.</tp:taxon-name-part></tp:taxon-name></italic> sp. A and <italic><tp:taxon-name><tp:taxon-name-part taxon-name-part-type="genus" reg="Dendropsophus">D.</tp:taxon-name-part></tp:taxon-name></italic> sp. B) differ from <italic><tp:taxon-name><tp:taxon-name-part taxon-name-part-type="genus" reg="Dendropsophus">D.</tp:taxon-name-part> <tp:taxon-name-part taxon-name-part-type="species" reg="bilobatus">bilobatus</tp:taxon-name-part></tp:taxon-name></italic> in having a single yellow subgular vocal sac (bilobate, green) and pointed discs on toes and fingers (rounded).</p><p>Five <italic><tp:taxon-name><tp:taxon-name-part taxon-name-part-type="genus" reg="Dendropsophus">Dendropsophus</tp:taxon-name-part></tp:taxon-name></italic> species distantly related to the <italic><tp:taxon-name><tp:taxon-name-part taxon-name-part-type="genus" reg="Dendropsophus">D.</tp:taxon-name-part> <tp:taxon-name-part taxon-name-part-type="species" reg="microcephalus">microcephalus</tp:taxon-name-part></tp:taxon-name></italic> species group are reported from the area of the upper Madeira River (A. P. Lima personal data): <italic><tp:taxon-name><tp:taxon-name-part taxon-name-part-type="genus" reg="Dendropsophus">D.</tp:taxon-name-part> <tp:taxon-name-part taxon-name-part-type="species" reg="kamagarini">kamagarini</tp:taxon-name-part></tp:taxon-name></italic> Rivadeneira, Venegas &amp; Ron, 2018, <italic><tp:taxon-name><tp:taxon-name-part taxon-name-part-type="genus" reg="Dendropsophus">D.</tp:taxon-name-part> <tp:taxon-name-part taxon-name-part-type="species" reg="koechlini">koechlini</tp:taxon-name-part></tp:taxon-name></italic> (Duellman &amp; Trueb, 1989), <italic><tp:taxon-name><tp:taxon-name-part taxon-name-part-type="genus" reg="Dendropsophus">D.</tp:taxon-name-part> <tp:taxon-name-part taxon-name-part-type="species" reg="leucophyllatus">leucophyllatus</tp:taxon-name-part></tp:taxon-name></italic> (Beireis, 1783), <italic><tp:taxon-name><tp:taxon-name-part taxon-name-part-type="genus" reg="Dendropsophus">D.</tp:taxon-name-part> <tp:taxon-name-part taxon-name-part-type="species" reg="minutus">minutus</tp:taxon-name-part></tp:taxon-name></italic> (Peters, 1872) and <italic><tp:taxon-name><tp:taxon-name-part taxon-name-part-type="genus" reg="Dendropsophus">D.</tp:taxon-name-part> <tp:taxon-name-part taxon-name-part-type="species" reg="sarayacuensis">sarayacuensis</tp:taxon-name-part></tp:taxon-name></italic> (Shreve, 1935). These species differ clearly in their larger size and coloration (Rodriguez and Duellman 1994, <xref ref-type="bibr" rid="B48">Peloso et al. 2016</xref>, <xref ref-type="bibr" rid="B5">Caminer et al. 2017</xref>, <xref ref-type="bibr" rid="B52">Rivadeneira et al. 2018</xref>).</p><p>Currently, <italic><tp:taxon-name><tp:taxon-name-part taxon-name-part-type="genus" reg="Dendropsophus">Dendropsophus</tp:taxon-name-part> <tp:taxon-name-part taxon-name-part-type="species" reg="amicorum">amicorum</tp:taxon-name-part></tp:taxon-name></italic> (Mijares-Urrutia, 1998), <italic><tp:taxon-name><tp:taxon-name-part taxon-name-part-type="genus" reg="Dendropsophus">D.</tp:taxon-name-part> <tp:taxon-name-part taxon-name-part-type="species" reg="battersbyi">battersbyi</tp:taxon-name-part></tp:taxon-name></italic> (Rivero, 1961), <italic><tp:taxon-name><tp:taxon-name-part taxon-name-part-type="genus" reg="Dendropsophus">D.</tp:taxon-name-part> <tp:taxon-name-part taxon-name-part-type="species" reg="bromeliaceus">bromeliaceus</tp:taxon-name-part></tp:taxon-name></italic> Ferreira, Faivovich, Beard, &amp; Pombal, 2015 and <italic><tp:taxon-name><tp:taxon-name-part taxon-name-part-type="genus" reg="Dendropsophus">D.</tp:taxon-name-part> <tp:taxon-name-part taxon-name-part-type="species" reg="yaracuyanus">yaracuyanus</tp:taxon-name-part></tp:taxon-name></italic> (Mijares-Urrutia &amp; Rivero, 2000) are not assigned with certainty to any species group. However, <italic><tp:taxon-name><tp:taxon-name-part taxon-name-part-type="genus" reg="Dendropsophus">Dendropsophus</tp:taxon-name-part> <tp:taxon-name-part taxon-name-part-type="species" reg="bilobatus">bilobatus</tp:taxon-name-part></tp:taxon-name></italic> differs from <italic><tp:taxon-name><tp:taxon-name-part taxon-name-part-type="genus" reg="Dendropsophus">D.</tp:taxon-name-part> <tp:taxon-name-part taxon-name-part-type="species" reg="amicorum">amicorum</tp:taxon-name-part></tp:taxon-name></italic>, <italic><tp:taxon-name><tp:taxon-name-part taxon-name-part-type="genus" reg="Dendropsophus">D.</tp:taxon-name-part> <tp:taxon-name-part taxon-name-part-type="species" reg="battersbyi">battersbyi</tp:taxon-name-part></tp:taxon-name></italic> and <italic><tp:taxon-name><tp:taxon-name-part taxon-name-part-type="genus" reg="Dendropsophus">D.</tp:taxon-name-part> <tp:taxon-name-part taxon-name-part-type="species" reg="yaracuyanus">yaracuyanus</tp:taxon-name-part></tp:taxon-name></italic> by the <abbrev xmlns:xlink="http://www.w3.org/1999/xlink" xlink:title="snout–vent length" id="ABBRID0E6XAI" xlink:type="simple">SVL</abbrev> in males of 18.8–20.8 mm in males (<abbrev xmlns:xlink="http://www.w3.org/1999/xlink" xlink:title="snout–vent length" id="ABBRID0EDYAI" xlink:type="simple">SVL</abbrev> 22.8 mm in the male holotype of <italic><tp:taxon-name><tp:taxon-name-part taxon-name-part-type="genus" reg="Dendropsophus">D.</tp:taxon-name-part> <tp:taxon-name-part taxon-name-part-type="species" reg="amicorum">amicorum</tp:taxon-name-part></tp:taxon-name></italic>, <abbrev xmlns:xlink="http://www.w3.org/1999/xlink" xlink:title="snout–vent length" id="ABBRID0ESYAI" xlink:type="simple">SVL</abbrev> 33 mm in the male holotype of <italic><tp:taxon-name><tp:taxon-name-part taxon-name-part-type="genus" reg="Dendropsophus">D.</tp:taxon-name-part> <tp:taxon-name-part taxon-name-part-type="species" reg="battersbyi">battersbyi</tp:taxon-name-part></tp:taxon-name></italic>, <abbrev xmlns:xlink="http://www.w3.org/1999/xlink" xlink:title="snout–vent length" id="ABBRID0EBZAI" xlink:type="simple">SVL</abbrev> 28.5–30.4 mm in males of <italic><tp:taxon-name><tp:taxon-name-part taxon-name-part-type="genus" reg="Dendropsophus">D.</tp:taxon-name-part> <tp:taxon-name-part taxon-name-part-type="species" reg="yaracuyanus">yaracuyanus</tp:taxon-name-part></tp:taxon-name></italic>; <xref ref-type="bibr" rid="B54">Rivero 1961</xref>, <xref ref-type="bibr" rid="B39">Mijares-Urrutia 1998</xref>, <xref ref-type="bibr" rid="B40">Mijares-Urrutia and Rivero 2000</xref>); from <italic><tp:taxon-name><tp:taxon-name-part taxon-name-part-type="genus" reg="Dendropsophus">D.</tp:taxon-name-part> <tp:taxon-name-part taxon-name-part-type="species" reg="bromeliaceus">bromeliaceus</tp:taxon-name-part></tp:taxon-name></italic> by the presence of subocular spots and webbing formula of fingers I 2<sup>+</sup>–2 II 1<sup>1/2</sup>–2<sup>2/3</sup> III 2- –2 IV (subocular spots absent, I trace II 2-–3- III 3<sup>+</sup>–3<sup>+</sup> IV; Ferreira et al. 2015). Although <italic><tp:taxon-name><tp:taxon-name-part taxon-name-part-type="genus" reg="Dendropsophus">Dendropsophus</tp:taxon-name-part> <tp:taxon-name-part taxon-name-part-type="species" reg="minimus">minimus</tp:taxon-name-part></tp:taxon-name></italic> (Ahl, 1933) was placed in the <italic><tp:taxon-name><tp:taxon-name-part taxon-name-part-type="genus" reg="Dendropsophus">D.</tp:taxon-name-part> <tp:taxon-name-part taxon-name-part-type="species" reg="minimus">minimus</tp:taxon-name-part></tp:taxon-name></italic> species group (sensu <xref ref-type="bibr" rid="B13">Faivovich et al. 2005</xref>), this species has never been included in a phylogenetic analysis and its group membership is uncertain. <italic><tp:taxon-name><tp:taxon-name-part taxon-name-part-type="genus" reg="Dendropsophus">Dendropsophus</tp:taxon-name-part> <tp:taxon-name-part taxon-name-part-type="species" reg="bilobatus">bilobatus</tp:taxon-name-part></tp:taxon-name></italic> can be distinguished from <italic><tp:taxon-name><tp:taxon-name-part taxon-name-part-type="genus" reg="Dendropsophus">D.</tp:taxon-name-part> <tp:taxon-name-part taxon-name-part-type="species" reg="minimus">minimus</tp:taxon-name-part></tp:taxon-name></italic> by having a visible tympanum and by the absence of tarsal fold (concealed tympanum and presence of tarsal fold; <xref ref-type="bibr" rid="B1">Ahl 1933</xref>).</p></tp:treatment-sec><tp:treatment-sec sec-type="description" id="SECID0EF3AI"><title>Holotype description.</title><p><named-content xmlns:xlink="http://www.w3.org/1999/xlink" content-type="dwc:institutional_code" xlink:type="simple">INPA-H</named-content> 41300. Adult male (Figs <xref ref-type="fig" rid="F3">3</xref>, <xref ref-type="fig" rid="F4">4A, B</xref>), <abbrev xmlns:xlink="http://www.w3.org/1999/xlink" xlink:title="snout–vent length" id="ABBRID0EY3AI" xlink:type="simple">SVL</abbrev> 18.8 mm; body moderately robust; head slightly wider than long (<abbrev xmlns:xlink="http://www.w3.org/1999/xlink" xlink:title="head width" id="ABBRID0E33AI" xlink:type="simple">HW</abbrev>/<abbrev xmlns:xlink="http://www.w3.org/1999/xlink" xlink:title="head length" id="ABBRID0EA4AI" xlink:type="simple">HL</abbrev> = 1.08); snout truncate in dorsal and lateral views; snout short, eye-nostril distance shorter than eye diameter (<abbrev xmlns:xlink="http://www.w3.org/1999/xlink" xlink:title="eye-nostril distance" id="ABBRID0EE4AI" xlink:type="simple">END</abbrev>/<abbrev xmlns:xlink="http://www.w3.org/1999/xlink" xlink:title="eye diameter" id="ABBRID0EI4AI" xlink:type="simple">ED</abbrev> = 0.68); canthus rostralis rounded in dorsal and lateral views; loreal region slightly concave; internarial area slightly depressed; nostrils barely protuberant, directed dorsolaterally; interorbital area flat, slightly depressed in the central portion; interorbital distance equal 34% of head width; eyes large, strongly protuberant, <abbrev xmlns:xlink="http://www.w3.org/1999/xlink" xlink:title="eye diameter" id="ABBRID0EM4AI" xlink:type="simple">ED</abbrev>/<abbrev xmlns:xlink="http://www.w3.org/1999/xlink" xlink:title="tympanum diameter" id="ABBRID0EQ4AI" xlink:type="simple">TD</abbrev> = 3.30, <abbrev xmlns:xlink="http://www.w3.org/1999/xlink" xlink:title="eye diameter" id="ABBRID0EU4AI" xlink:type="simple">ED</abbrev>/<abbrev xmlns:xlink="http://www.w3.org/1999/xlink" xlink:title="head length" id="ABBRID0EY4AI" xlink:type="simple">HL</abbrev> = 0.42; tympanic membrane small, round, clearly distinct, its diameter 30% of eye diameter and 13% of head length; tympanic annulus distinct ventrally and anteriorly; supratympanic fold barely evident, slightly obscuring the upper edge of the tympanum. Arms slender and not hypertrophied; ulnar tubercles and fold absent; axillary membrane reaches the second third of the upper arm; hand relatively long, about 30% of <abbrev xmlns:xlink="http://www.w3.org/1999/xlink" xlink:title="snout–vent length" id="ABBRID0E34AI" xlink:type="simple">SVL</abbrev>, approximately the same size as the forearm; fingers long, slender, bearing small discs; finger III twice as wide medialy than anteriorly; relative length of fingers I&lt;II&lt;IV&lt;III; discs rounded on fingers; diameter of disc on finger III about the size of the tympanum; subarticular tubercles of fingers I and IV medium to large-sized, round, prominent, bifid in finger IV; subarticular tubercles of fingers II–III small, round, prominent; supernumerary tubercles barely evident; palmar tubercle small, flat, oval, barely evident proximally; prepollical tubercle large, flat, ovoid; nuptial pad white, glandular, covering the dorsolateral portion of the thumb but not reaching the ventral surface; webbing formula of fingers I 2<sup>+</sup>–2 II 1<sup>1/2</sup>–2<sup>2/3</sup> III 2- –2 IV. Legs moderately long, slender (<abbrev xmlns:xlink="http://www.w3.org/1999/xlink" xlink:title="thigh length" id="ABBRID0EG5AI" xlink:type="simple">THL</abbrev>/<abbrev xmlns:xlink="http://www.w3.org/1999/xlink" xlink:title="snout–vent length" id="ABBRID0EK5AI" xlink:type="simple">SVL</abbrev> = 0.55; <abbrev xmlns:xlink="http://www.w3.org/1999/xlink" xlink:title="tibia length" id="ABBRID0EO5AI" xlink:type="simple">TL</abbrev>/<abbrev xmlns:xlink="http://www.w3.org/1999/xlink" xlink:title="snout–vent length" id="ABBRID0ES5AI" xlink:type="simple">SVL</abbrev> = 0.56); tibia slightly longer than thigh (<abbrev xmlns:xlink="http://www.w3.org/1999/xlink" xlink:title="tibia length" id="ABBRID0EW5AI" xlink:type="simple">TL</abbrev>/<abbrev xmlns:xlink="http://www.w3.org/1999/xlink" xlink:title="thigh length" id="ABBRID0E15AI" xlink:type="simple">THL</abbrev> = 1.02); tarsal fold and tarsal tubercles absent; calcar tubercles absent; toes moderately long, bearing discs slightly smaller than those on fingers; toe IV length equals 60% of foot length; relative length of toes I&lt;II&lt;III&lt;V&lt;IV; toes I, II and V slender; toes III and IV widened by elongated flat glandular structures on both sides, glandular structures forming a continuous elongated glandular patch along toe IV, small glandular aggregations present also on fingers II and V; discs rounded on toes; diameter of the disc on toe IV equals diameter of the disc on finger III; subarticular tubercles round, prominent, penultimate tubercle on toe V bifid; supernumerary tubercles on toes III–IV small, round, barely evident; inner metatarsal tubercle elliptical, flat; outer metatarsal tubercle barely distinct; webbing formula of toes I 1<sup>+</sup>–2- II 1<sup>+</sup>–1<sup>1/2</sup> III 1<sup>1/2</sup>–2- IV 2-–1<sup>+</sup> V.</p><fig id="F3" position="float" orientation="portrait"><object-id xmlns:xlink="http://www.w3.org/1999/xlink" content-type="doi" xlink:type="simple">10.3897/zookeys.942.51864.figure3</object-id><object-id xmlns:xlink="http://www.w3.org/1999/xlink" content-type="arpha" xlink:type="simple">81A30961-B77F-506E-8389-824D05346525</object-id><label>Figure 3.</label><caption><p>Dorsal view of the body (<bold>A</bold>) and ventral views of the body (<bold>B</bold>), hand (<bold>C</bold>) and foot (<bold>D</bold>) of the preserved holotype of <italic><tp:taxon-name><tp:taxon-name-part taxon-name-part-type="genus" reg="Dendropsophus">Dendropsophus</tp:taxon-name-part> <tp:taxon-name-part taxon-name-part-type="species" reg="bilobatus">bilobatus</tp:taxon-name-part></tp:taxon-name></italic> sp. nov. (<named-content xmlns:xlink="http://www.w3.org/1999/xlink" content-type="dwc:institutional_code" xlink:type="simple">INPA-H</named-content> 41300) from the RAPELD Jaci-Novo sampling site, east bank of the upper Madeira River, municipality of Porto Velho, Rondônia, Brazil. Scale bars: 5 mm. Photographs: Jeni Lima Magnusson.</p></caption><graphic xmlns:xlink="http://www.w3.org/1999/xlink" xlink:href="zookeys-942-077-g003.jpg" position="float" orientation="portrait" xlink:type="simple" id="oo_422952.jpg"><uri content-type="original_file" xlink:type="simple">https://binary.pensoft.net/fig/422952</uri></graphic></fig><p>Skin on head, dorsum, dorsal surfaces of limbs and flanks smooth; vocal sac and ventral surfaces of arms smooth; belly smooth laterally, coarsely granular medially; lower surfaces of thighs and surroundings of cloaca slightly granular. Cloacal opening directed posteroventrally at midlevel of thigh, covered dorsally by a wide cloacal sheath. Choanae small, vertically oval; dentigerous processes of vomers small, three vomerine teeth present on the right process, absent on the left process. Tongue cordiform, posterior third not attached to the floor of the mouth. Vocal slits long, extending from the midlateral base of the tongue to the angle of the jaw; anterior part covered by the lateral margin of the tongue. Vocal sac bilobate, subgular (Figs <xref ref-type="fig" rid="F3">3A</xref>, <xref ref-type="fig" rid="F4">4A, C, D</xref>).</p><fig id="F4" position="float" orientation="portrait"><object-id xmlns:xlink="http://www.w3.org/1999/xlink" content-type="doi" xlink:type="simple">10.3897/zookeys.942.51864.figure4</object-id><object-id xmlns:xlink="http://www.w3.org/1999/xlink" content-type="arpha" xlink:type="simple">31D4621E-DA7D-5A0D-A881-93B402A0E869</object-id><label>Figure 4.</label><caption><p><italic><tp:taxon-name><tp:taxon-name-part taxon-name-part-type="genus" reg="Dendropsophus">Dendropsophus</tp:taxon-name-part> <tp:taxon-name-part taxon-name-part-type="species" reg="bilobatus">bilobatus</tp:taxon-name-part></tp:taxon-name></italic> sp. nov. from the Jaci-Parana River, a tributary of the east bank of the upper Madeira River, municipality of Porto Velho, Rondônia, Brazil, in life. <bold>A, B</bold> Holotype, <named-content xmlns:xlink="http://www.w3.org/1999/xlink" content-type="dwc:institutional_code" xlink:type="simple">INPA-H</named-content> 41300, <abbrev xmlns:xlink="http://www.w3.org/1999/xlink" xlink:title="snout–vent length" id="ABBRID0ERBBI" xlink:type="simple">SVL</abbrev> = 18.8 mm, Jaci-Novo sampling site. <bold>C–E</bold> Adult male, <named-content xmlns:xlink="http://www.w3.org/1999/xlink" content-type="dwc:institutional_code" xlink:type="simple">INPA-H</named-content> 41303, <abbrev xmlns:xlink="http://www.w3.org/1999/xlink" xlink:title="snout–vent length" id="ABBRID0E3BBI" xlink:type="simple">SVL</abbrev> = 19.9 mm, Jaci-Novo sampling site. <bold>F</bold> Adult male, <named-content xmlns:xlink="http://www.w3.org/1999/xlink" content-type="dwc:institutional_code" xlink:type="simple">INPA-H</named-content> 41301, <abbrev xmlns:xlink="http://www.w3.org/1999/xlink" xlink:title="snout–vent length" id="ABBRID0EHCBI" xlink:type="simple">SVL</abbrev> = 18.9 mm, Jaci-Direito sampling site. Note the inflated translucent greenish bilobate vocal sac (<bold>A, C, D</bold>). Photographs: Albertina Pimentel Lima.</p></caption><graphic xmlns:xlink="http://www.w3.org/1999/xlink" xlink:href="zookeys-942-077-g004.jpg" position="float" orientation="portrait" xlink:type="simple" id="oo_422953.jpg"><uri content-type="original_file" xlink:type="simple">https://binary.pensoft.net/fig/422953</uri></graphic></fig><p>In life (Fig. <xref ref-type="fig" rid="F4">4A, B</xref>), the dorsum and dorsal surfaces of the limbs are light brown with an irregular pattern of yellow spots; the head has a large triangular yellow blotch that extends from the tip of the snout to the anterior interorbital region, including the anterior margin of the upper eyelids; the lateral sides of the head are greenish brown with two white horizontally elongate subocular spots on the left side and one elongate and one round white spot on the right side. The iris is pale to dark brown with barely visible tiny brown veins; its outer edge is brown to black. Proximal dorsal surfaces of fingers I–III are greenish white to yellowish white; the proximal dorsal surface of finger IV is brown; distal dorsal surfaces of the fingers are yellowish orange; nuptial pads are white. The upper part of the flanks is a light pinkish brown; the posterior part of the flanks and the groin are pinkish white. Hidden dorsal surfaces of the thighs are yellow. The vocal sac is green when deflated but translucent greenish white when inflated. The chest and belly are yellowish white medially but translucent pinkish white laterally and posteriorly. Ventral surfaces of arms and legs are translucent pinkish white; the anteroventral side of the thigh is yellow, the posteroventral side is pinkish white; palmar surfaces are greenish yellow; plantar surfaces are orange. Bones are white.</p><p>In alcohol (Fig. <xref ref-type="fig" rid="F3">3</xref>), the head and dorsum are cream to brown with numerous tiny black melanophores and irregular white spots and blotches; dorsal surfaces of the limbs are light cream or translucent; ventral surfaces are translucent to cream, the chest and medial area of the belly are white. Bones are white.</p><p>Holotype measurements (in mm): <abbrev xmlns:xlink="http://www.w3.org/1999/xlink" xlink:title="snout–vent length" id="ABBRID0EADBI" xlink:type="simple">SVL</abbrev>, 18.8; <abbrev xmlns:xlink="http://www.w3.org/1999/xlink" xlink:title="head length" id="ABBRID0EEDBI" xlink:type="simple">HL</abbrev>, 6.1; <abbrev xmlns:xlink="http://www.w3.org/1999/xlink" xlink:title="head width" id="ABBRID0EIDBI" xlink:type="simple">HW</abbrev>, 6.6; <abbrev xmlns:xlink="http://www.w3.org/1999/xlink" xlink:title="eye–nostril distance" id="ABBRID0EMDBI" xlink:type="simple">EN</abbrev>, 1.7; <abbrev xmlns:xlink="http://www.w3.org/1999/xlink" xlink:title="eye diameter" id="ABBRID0EQDBI" xlink:type="simple">ED</abbrev>, 2.5; IOD, 2.3; <abbrev xmlns:xlink="http://www.w3.org/1999/xlink" xlink:title="tympanum diameter" id="ABBRID0EUDBI" xlink:type="simple">TD</abbrev>, 0.8; <abbrev xmlns:xlink="http://www.w3.org/1999/xlink" xlink:title="third finger disk diameter" id="ABBRID0EYDBI" xlink:type="simple">3FD</abbrev>, 0.8; <abbrev xmlns:xlink="http://www.w3.org/1999/xlink" xlink:title="fourth toe disk diameter" id="ABBRID0E3DBI" xlink:type="simple">4TD</abbrev>, 0.8; <abbrev xmlns:xlink="http://www.w3.org/1999/xlink" xlink:title="tibia length" id="ABBRID0EAEBI" xlink:type="simple">TL</abbrev>, 14.4; <abbrev xmlns:xlink="http://www.w3.org/1999/xlink" xlink:title="thigh length" id="ABBRID0EEEBI" xlink:type="simple">THL</abbrev>, 10.3; <abbrev xmlns:xlink="http://www.w3.org/1999/xlink" xlink:title="tarsus length" id="ABBRID0EIEBI" xlink:type="simple">TAL</abbrev>, 5.6; <abbrev xmlns:xlink="http://www.w3.org/1999/xlink" xlink:title="foot length" id="ABBRID0EMEBI" xlink:type="simple">FL</abbrev>, 14.1.</p></tp:treatment-sec><tp:treatment-sec sec-type="variation" id="SECID0EQEBI"><title>Variation.</title><p>The morphology of paratypes and paratopotypes does not deviate from that of the holotype. Morphometric measurements of all type specimens are shown in Table <xref ref-type="table" rid="T3">3</xref>. <italic><tp:taxon-name><tp:taxon-name-part taxon-name-part-type="genus" reg="Dendropsophus">Dendropsophus</tp:taxon-name-part> <tp:taxon-name-part taxon-name-part-type="species" reg="bilobatus">bilobatus</tp:taxon-name-part></tp:taxon-name></italic> sp. nov. exhibits two dorsal color patterns. The pattern of the holotype, while less common, is shared with two other specimens (<named-content xmlns:xlink="http://www.w3.org/1999/xlink" content-type="dwc:institutional_code" xlink:type="simple">INPA-H</named-content> 41306 and 41307). The second and most common pattern is characterized by the dorsum and dorsal surfaces of the limbs being light brown with small irregularly distributed brown dots (Fig. <xref ref-type="fig" rid="F5">5A, B</xref>). Different from the holotype’s pattern (Fig. <xref ref-type="fig" rid="F5">5C</xref>), the limit between the pinkish flanks and the light brown dorsum is well marked (Fig. <xref ref-type="fig" rid="F4">4C</xref>). The number of subocular light spots is variable in both patterns, ranging from 1 to 3 spots. White nuptial pads are conspicuous in all specimens but absent in paratopotype <named-content xmlns:xlink="http://www.w3.org/1999/xlink" content-type="dwc:institutional_code" xlink:type="simple">INPA-H</named-content> 41306. Ventral color is similar in all specimens, as well as the color of the bilobate vocal sac. Females are unknown.</p><table-wrap id="T3" position="float" orientation="portrait"><label>Table 3.</label><caption><p>Morphometric measurements of the type series of <italic><tp:taxon-name><tp:taxon-name-part taxon-name-part-type="genus" reg="Dendropsophus">Dendropsophus</tp:taxon-name-part> <tp:taxon-name-part taxon-name-part-type="species" reg="bilobatus">bilobatus</tp:taxon-name-part></tp:taxon-name></italic> sp. nov. from the east bank of the Madeira River, Municipality of Porto Velho, Rondonia, Brazil. Bold font denotes the holotype. Abbreviations: Desv., standard deviation, Min., minimum, Max., maximum. Morphometric abbreviations are described in Materials and methods.</p></caption><table id="TID0EN4CI" rules="all"><tbody><tr><th rowspan="1" colspan="1">Voucher</th><th rowspan="1" colspan="1">
                      <abbrev xmlns:xlink="http://www.w3.org/1999/xlink" xlink:title="snout–vent length" id="ABBRID0E2GBI" xlink:type="simple">SVL</abbrev>
                    </th><th rowspan="1" colspan="1">
                      <abbrev xmlns:xlink="http://www.w3.org/1999/xlink" xlink:title="head length" id="ABBRID0EDHBI" xlink:type="simple">HL</abbrev>
                    </th><th rowspan="1" colspan="1">
                      <abbrev xmlns:xlink="http://www.w3.org/1999/xlink" xlink:title="head width" id="ABBRID0ELHBI" xlink:type="simple">HW</abbrev>
                    </th><th rowspan="1" colspan="1">EM</th><th rowspan="1" colspan="1">
                      <abbrev xmlns:xlink="http://www.w3.org/1999/xlink" xlink:title="eye diameter" id="ABBRID0EWHBI" xlink:type="simple">ED</abbrev>
                    </th><th rowspan="1" colspan="1">IOD</th><th rowspan="1" colspan="1">
                      <abbrev xmlns:xlink="http://www.w3.org/1999/xlink" xlink:title="tympanum diameter" id="ABBRID0EBIBI" xlink:type="simple">TD</abbrev>
                    </th><th rowspan="1" colspan="1">
                      <abbrev xmlns:xlink="http://www.w3.org/1999/xlink" xlink:title="third finger disk diameter" id="ABBRID0EJIBI" xlink:type="simple">3FD</abbrev>
                    </th><th rowspan="1" colspan="1">
                      <abbrev xmlns:xlink="http://www.w3.org/1999/xlink" xlink:title="fourth toe disk diameter" id="ABBRID0ERIBI" xlink:type="simple">4TD</abbrev>
                    </th><th rowspan="1" colspan="1">
                      <abbrev xmlns:xlink="http://www.w3.org/1999/xlink" xlink:title="tibia length" id="ABBRID0EZIBI" xlink:type="simple">TL</abbrev>
                    </th><th rowspan="1" colspan="1">
                      <abbrev xmlns:xlink="http://www.w3.org/1999/xlink" xlink:title="thigh length" id="ABBRID0EBJBI" xlink:type="simple">THL</abbrev>
                    </th><th rowspan="1" colspan="1">
                      <abbrev xmlns:xlink="http://www.w3.org/1999/xlink" xlink:title="tarsus length" id="ABBRID0EJJBI" xlink:type="simple">TAL</abbrev>
                    </th><th rowspan="1" colspan="1">
                      <abbrev xmlns:xlink="http://www.w3.org/1999/xlink" xlink:title="foot length" id="ABBRID0ERJBI" xlink:type="simple">FL</abbrev>
                    </th></tr><tr><td rowspan="1" colspan="1">
                      <bold><named-content xmlns:xlink="http://www.w3.org/1999/xlink" content-type="dwc:institutional_code" xlink:type="simple">INPA-H</named-content> 41300</bold>
                    </td><td rowspan="1" colspan="1">
                      <bold>18.8</bold>
                    </td><td rowspan="1" colspan="1">
                      <bold>6.1</bold>
                    </td><td rowspan="1" colspan="1">
                      <bold>6.6</bold>
                    </td><td rowspan="1" colspan="1">
                      <bold>1.7</bold>
                    </td><td rowspan="1" colspan="1">
                      <bold>2.5</bold>
                    </td><td rowspan="1" colspan="1">
                      <bold>2.3</bold>
                    </td><td rowspan="1" colspan="1">
                      <bold>0.8</bold>
                    </td><td rowspan="1" colspan="1">
                      <bold>0.8</bold>
                    </td><td rowspan="1" colspan="1">
                      <bold>0.8</bold>
                    </td><td rowspan="1" colspan="1">
                      <bold>10.4</bold>
                    </td><td rowspan="1" colspan="1">
                      <bold>10.3</bold>
                    </td><td rowspan="1" colspan="1">
                      <bold>5.6</bold>
                    </td><td rowspan="1" colspan="1">
                      <bold>8.4</bold>
                    </td></tr><tr><td rowspan="1" colspan="1"><named-content xmlns:xlink="http://www.w3.org/1999/xlink" content-type="dwc:institutional_code" xlink:type="simple">INPA-H</named-content> 41304</td><td rowspan="1" colspan="1">20.1</td><td rowspan="1" colspan="1">6.9</td><td rowspan="1" colspan="1">7.2</td><td rowspan="1" colspan="1">1.8</td><td rowspan="1" colspan="1">2.8</td><td rowspan="1" colspan="1">2.5</td><td rowspan="1" colspan="1">0.9</td><td rowspan="1" colspan="1">1.0</td><td rowspan="1" colspan="1">0.9</td><td rowspan="1" colspan="1">11.1</td><td rowspan="1" colspan="1">10.7</td><td rowspan="1" colspan="1">6.1</td><td rowspan="1" colspan="1">9.2</td></tr><tr><td rowspan="1" colspan="1"><named-content xmlns:xlink="http://www.w3.org/1999/xlink" content-type="dwc:institutional_code" xlink:type="simple">INPA-H</named-content> 41305</td><td rowspan="1" colspan="1">19.4</td><td rowspan="1" colspan="1">6.4</td><td rowspan="1" colspan="1">6.8</td><td rowspan="1" colspan="1">1.9</td><td rowspan="1" colspan="1">2.6</td><td rowspan="1" colspan="1">2.4</td><td rowspan="1" colspan="1">0.9</td><td rowspan="1" colspan="1">0.9</td><td rowspan="1" colspan="1">0.9</td><td rowspan="1" colspan="1">10.7</td><td rowspan="1" colspan="1">10.2</td><td rowspan="1" colspan="1">6.1</td><td rowspan="1" colspan="1">9.0</td></tr><tr><td rowspan="1" colspan="1"><named-content xmlns:xlink="http://www.w3.org/1999/xlink" content-type="dwc:institutional_code" xlink:type="simple">INPA-H</named-content> 41303</td><td rowspan="1" colspan="1">19.9</td><td rowspan="1" colspan="1">5.8</td><td rowspan="1" colspan="1">6.6</td><td rowspan="1" colspan="1">1.6</td><td rowspan="1" colspan="1">2.4</td><td rowspan="1" colspan="1">2.4</td><td rowspan="1" colspan="1">1.9</td><td rowspan="1" colspan="1">0.9</td><td rowspan="1" colspan="1">1.0</td><td rowspan="1" colspan="1">10.2</td><td rowspan="1" colspan="1">10.2</td><td rowspan="1" colspan="1">5.9</td><td rowspan="1" colspan="1">8.8</td></tr><tr><td rowspan="1" colspan="1"><named-content xmlns:xlink="http://www.w3.org/1999/xlink" content-type="dwc:institutional_code" xlink:type="simple">INPA-H</named-content> 41301</td><td rowspan="1" colspan="1">18.9</td><td rowspan="1" colspan="1">6.3</td><td rowspan="1" colspan="1">6.4</td><td rowspan="1" colspan="1">1.6</td><td rowspan="1" colspan="1">2.5</td><td rowspan="1" colspan="1">2.2</td><td rowspan="1" colspan="1">0.9</td><td rowspan="1" colspan="1">0.8</td><td rowspan="1" colspan="1">0.8</td><td rowspan="1" colspan="1">10.2</td><td rowspan="1" colspan="1">9.7</td><td rowspan="1" colspan="1">5.6</td><td rowspan="1" colspan="1">8.1</td></tr><tr><td rowspan="1" colspan="1"><named-content xmlns:xlink="http://www.w3.org/1999/xlink" content-type="dwc:institutional_code" xlink:type="simple">INPA-H</named-content> 41307</td><td rowspan="1" colspan="1">19.6</td><td rowspan="1" colspan="1">6.7</td><td rowspan="1" colspan="1">7.0</td><td rowspan="1" colspan="1">1.8</td><td rowspan="1" colspan="1">2.7</td><td rowspan="1" colspan="1">2.4</td><td rowspan="1" colspan="1">0.8</td><td rowspan="1" colspan="1">1.0</td><td rowspan="1" colspan="1">1.0</td><td rowspan="1" colspan="1">11.2</td><td rowspan="1" colspan="1">11.0</td><td rowspan="1" colspan="1">6.2</td><td rowspan="1" colspan="1">9.5</td></tr><tr><td rowspan="1" colspan="1"><named-content xmlns:xlink="http://www.w3.org/1999/xlink" content-type="dwc:institutional_code" xlink:type="simple">INPA-H</named-content> 41306</td><td rowspan="1" colspan="1">20.8</td><td rowspan="1" colspan="1">6.6</td><td rowspan="1" colspan="1">6.8</td><td rowspan="1" colspan="1">1.7</td><td rowspan="1" colspan="1">2.8</td><td rowspan="1" colspan="1">2.1</td><td rowspan="1" colspan="1">1.0</td><td rowspan="1" colspan="1">0.9</td><td rowspan="1" colspan="1">0.9</td><td rowspan="1" colspan="1">11.5</td><td rowspan="1" colspan="1">10.9</td><td rowspan="1" colspan="1">6.0</td><td rowspan="1" colspan="1">9.4</td></tr><tr><td rowspan="1" colspan="1"><named-content xmlns:xlink="http://www.w3.org/1999/xlink" content-type="dwc:institutional_code" xlink:type="simple">INPA-H</named-content> 41302</td><td rowspan="1" colspan="1">19.4</td><td rowspan="1" colspan="1">6.5</td><td rowspan="1" colspan="1">6.7</td><td rowspan="1" colspan="1">1.9</td><td rowspan="1" colspan="1">2.9</td><td rowspan="1" colspan="1">2.2</td><td rowspan="1" colspan="1">0.9</td><td rowspan="1" colspan="1">0.8</td><td rowspan="1" colspan="1">1.0</td><td rowspan="1" colspan="1">10.5</td><td rowspan="1" colspan="1">9.5</td><td rowspan="1" colspan="1">5.5</td><td rowspan="1" colspan="1">8.6</td></tr><tr><td rowspan="1" colspan="1">Mean</td><td rowspan="1" colspan="1">19.6</td><td rowspan="1" colspan="1">6.4</td><td rowspan="1" colspan="1">6.8</td><td rowspan="1" colspan="1">1.7</td><td rowspan="1" colspan="1">2.6</td><td rowspan="1" colspan="1">2.3</td><td rowspan="1" colspan="1">1.0</td><td rowspan="1" colspan="1">0.9</td><td rowspan="1" colspan="1">0.9</td><td rowspan="1" colspan="1">10.7</td><td rowspan="1" colspan="1">10.3</td><td rowspan="1" colspan="1">5.9</td><td rowspan="1" colspan="1">8.9</td></tr><tr><td rowspan="1" colspan="1">Desv.</td><td rowspan="1" colspan="1">0.6</td><td rowspan="1" colspan="1">0.3</td><td rowspan="1" colspan="1">0.2</td><td rowspan="1" colspan="1">0.1</td><td rowspan="1" colspan="1">0.2</td><td rowspan="1" colspan="1">0.1</td><td rowspan="1" colspan="1">0.4</td><td rowspan="1" colspan="1">0.1</td><td rowspan="1" colspan="1">0.1</td><td rowspan="1" colspan="1">0.5</td><td rowspan="1" colspan="1">0.5</td><td rowspan="1" colspan="1">0.3</td><td rowspan="1" colspan="1">0.5</td></tr><tr><td rowspan="1" colspan="1">Min.</td><td rowspan="1" colspan="1">18.8</td><td rowspan="1" colspan="1">5.8</td><td rowspan="1" colspan="1">6.4</td><td rowspan="1" colspan="1">1.6</td><td rowspan="1" colspan="1">2.4</td><td rowspan="1" colspan="1">2.1</td><td rowspan="1" colspan="1">0.8</td><td rowspan="1" colspan="1">0.8</td><td rowspan="1" colspan="1">0.8</td><td rowspan="1" colspan="1">10.2</td><td rowspan="1" colspan="1">9.5</td><td rowspan="1" colspan="1">5.5</td><td rowspan="1" colspan="1">8.1</td></tr><tr><td rowspan="1" colspan="1">Max.</td><td rowspan="1" colspan="1">20.8</td><td rowspan="1" colspan="1">6.9</td><td rowspan="1" colspan="1">7.2</td><td rowspan="1" colspan="1">1.9</td><td rowspan="1" colspan="1">2.9</td><td rowspan="1" colspan="1">2.5</td><td rowspan="1" colspan="1">1.9</td><td rowspan="1" colspan="1">1.0</td><td rowspan="1" colspan="1">1.0</td><td rowspan="1" colspan="1">11.5</td><td rowspan="1" colspan="1">11.0</td><td rowspan="1" colspan="1">6.2</td><td rowspan="1" colspan="1">9.5</td></tr></tbody></table></table-wrap><fig id="F5" position="float" orientation="portrait"><object-id xmlns:xlink="http://www.w3.org/1999/xlink" content-type="doi" xlink:type="simple">10.3897/zookeys.942.51864.figure5</object-id><object-id xmlns:xlink="http://www.w3.org/1999/xlink" content-type="arpha" xlink:type="simple">9FDD43DC-AF86-5FBD-9098-C41F1F4F7FDC</object-id><label>Figure 5.</label><caption><p>Preserved males of <italic><tp:taxon-name><tp:taxon-name-part taxon-name-part-type="genus" reg="Dendropsophus">Dendropsophus</tp:taxon-name-part> <tp:taxon-name-part taxon-name-part-type="species" reg="bilobatus">bilobatus</tp:taxon-name-part></tp:taxon-name></italic> sp. nov. in dorsal view showing color variation. <bold>A</bold><named-content xmlns:xlink="http://www.w3.org/1999/xlink" content-type="dwc:institutional_code" xlink:type="simple">INPA-H</named-content> 41302, <abbrev xmlns:xlink="http://www.w3.org/1999/xlink" xlink:title="snout–vent length" id="ABBRID0EM4BI" xlink:type="simple">SVL</abbrev> = 19.4 mm <bold>B</bold><named-content xmlns:xlink="http://www.w3.org/1999/xlink" content-type="dwc:institutional_code" xlink:type="simple">INPA-H</named-content> 41304, <abbrev xmlns:xlink="http://www.w3.org/1999/xlink" xlink:title="snout–vent length" id="ABBRID0EX4BI" xlink:type="simple">SVL</abbrev> = 20.1 mm <bold>C</bold><named-content xmlns:xlink="http://www.w3.org/1999/xlink" content-type="dwc:institutional_code" xlink:type="simple">INPA-H</named-content> 41306, <abbrev xmlns:xlink="http://www.w3.org/1999/xlink" xlink:title="snout–vent length" id="ABBRID0EC5BI" xlink:type="simple">SVL</abbrev> = 20.8 mm. Scale bars: 10 mm. Photographs: Jeni Lima Magnusson.</p></caption><graphic xmlns:xlink="http://www.w3.org/1999/xlink" xlink:href="zookeys-942-077-g005.jpg" position="float" orientation="portrait" xlink:type="simple" id="oo_422954.jpg"><uri content-type="original_file" xlink:type="simple">https://binary.pensoft.net/fig/422954</uri></graphic></fig></tp:treatment-sec><tp:treatment-sec sec-type="description" id="SECID0EL5BI"><title>Call description.</title><p>The advertisement call of <italic><tp:taxon-name><tp:taxon-name-part taxon-name-part-type="genus" reg="Dendropsophus">Dendropsophus</tp:taxon-name-part> <tp:taxon-name-part taxon-name-part-type="species" reg="bilobatus">bilobatus</tp:taxon-name-part></tp:taxon-name></italic> (Fig. <xref ref-type="fig" rid="F6">6</xref>) consists of single- or multiple-note calls emitted regularly in series of 7–35 calls (19 ± 9, <italic>N</italic> = 12). The most common arrangements are the single-note call (<italic>N</italic> = 181) and the two-note call (<italic>N</italic> = 58), while the rarest are the three-note (<italic>N</italic> = 1) and four-note calls (<italic>N</italic> = 1). Single-note calls have a call duration of 12–24 ms (8.2 ± 3, <italic>N</italic> = 30), an inter-call interval of 483–1,284 ms (751 ± 201, <italic>N</italic> = 30), and a call period of 503–1,302 ms (769 ± 202, <italic>N</italic> = 30). Two-note calls have a call-duration of 155–199 ms (171 ± 13, <italic>N</italic> = 22), an inter-call interval of 437–1,347 ms (816 ± 196, <italic>N</italic> = 19), and a call period of 612–1,542 ms (985 ± 198, n = 19). Notes in the two-note calls have a note duration of 12–22 ms (17 ± 3, <italic>N</italic> = 44) and an inter-note interval of 126–165 ms (137 ± 11, <italic>N</italic> = 22).The notes of both single- and multiple-note calls consist of 3–8 pulses (5 ± 1, <italic>N</italic> = 74). Pulse duration is 1–2 ms (1.2 ± 0.4, <italic>N</italic> = 30), inter-pulse intervals are 1–2 ms (1.5 ± 0.4, <italic>N</italic> = 30). The high-pitched calls are emitted with a dominant frequency of 8,979–9,606 Hz (9,274 ± 195, <italic>N</italic> = 52) and have a bandwidth of 7328–11517 Hz (<italic>N</italic> = 33).</p><fig id="F6" position="float" orientation="portrait"><object-id xmlns:xlink="http://www.w3.org/1999/xlink" content-type="doi" xlink:type="simple">10.3897/zookeys.942.51864.figure6</object-id><object-id xmlns:xlink="http://www.w3.org/1999/xlink" content-type="arpha" xlink:type="simple">7076253F-06C9-5193-A1ED-B7A934A6B174</object-id><label>Figure 6.</label><caption><p>Advertisement call of <italic><tp:taxon-name><tp:taxon-name-part taxon-name-part-type="genus" reg="Dendropsophus">Dendropsophus</tp:taxon-name-part> <tp:taxon-name-part taxon-name-part-type="species" reg="bilobatus">bilobatus</tp:taxon-name-part></tp:taxon-name></italic> sp. nov. from the RAPELD Jaci-Novo sampling site, Jaci-Parana River, a tributary of the east bank of the upper Madeira River, municipality of Porto Velho, Rondônia, Brazil. <bold>A</bold> Oscillogram of a call series composed of 24 calls. Spectrograms (upper graphs) and oscillograms (lower graphs) of calls formed by <bold>B</bold> one <bold>C</bold> two <bold>D</bold> three and <bold>E</bold> four pulsed notes. Recorded male: <named-content xmlns:xlink="http://www.w3.org/1999/xlink" content-type="dwc:institutional_code" xlink:type="simple">INPA-H</named-content> 41303. Air temperature: 25.7 °C.</p></caption><graphic xmlns:xlink="http://www.w3.org/1999/xlink" xlink:href="zookeys-942-077-g006.jpg" position="float" orientation="portrait" xlink:type="simple" id="oo_422955.jpg"><uri content-type="original_file" xlink:type="simple">https://binary.pensoft.net/fig/422955</uri></graphic></fig></tp:treatment-sec><tp:treatment-sec sec-type="distribution" id="SECID0EJBCI"><title>Distribution and natural history.</title><p>Our research team has sampled frogs at more than 150 permanent sampling sites distributed on both banks of the upper Madeira River and along the Purus-Madeira Interfluve. Yet, we have only observed <italic><tp:taxon-name><tp:taxon-name-part taxon-name-part-type="genus" reg="Dendropsophus">Dendropsophus</tp:taxon-name-part> <tp:taxon-name-part taxon-name-part-type="species" reg="bilobatus">bilobatus</tp:taxon-name-part></tp:taxon-name></italic> in the lowland ombrophilous open forest on the east bank of the upper Madeira River. This area is close to the border between Brazil and Bolivia, and we expect that the new species also occurs in Bolivian lowland ombrophilous open forest, as do other anuran species that are known exclusively from the east bank of the upper Madeira River (e.g., <italic><tp:taxon-name><tp:taxon-name-part taxon-name-part-type="genus" reg="Hydrolaetare">Hydrolaetare</tp:taxon-name-part> <tp:taxon-name-part taxon-name-part-type="species" reg="caparu">caparu</tp:taxon-name-part></tp:taxon-name></italic> [Jansen, Gonzales-Álvarez &amp; Köhler, 2007] and <italic><tp:taxon-name><tp:taxon-name-part taxon-name-part-type="genus" reg="Hamptophryne">Hamptophryne</tp:taxon-name-part> <tp:taxon-name-part taxon-name-part-type="species" reg="alios">alios</tp:taxon-name-part></tp:taxon-name></italic> [Wild, 1995]; <xref ref-type="bibr" rid="B61">Simões et al. 2011</xref>, <xref ref-type="bibr" rid="B16">Ferrão et al. 2014</xref>).</p><p>To date, specimens of <italic><tp:taxon-name><tp:taxon-name-part taxon-name-part-type="genus" reg="Dendropsophus">Dendropsophus</tp:taxon-name-part> <tp:taxon-name-part taxon-name-part-type="species" reg="bilobatus">bilobatus</tp:taxon-name-part></tp:taxon-name></italic> have been observed only in the rainy season (early November to late March), which coincides with the species’ breeding season. Calling males were observed in flooded areas connected to rivers of moderate (Jaci-Parana River) to large size (Madeira River). Males typically call in a large chorus while perched on leaves and tiny trunks that range in height from just a few centimeters above the water surface to ~ 2 m high. Males start calling in the crepuscule (~ 18:00 hs) and call activity has been observed at least to approximately midnight. When call activity ends remains unknown. Amplexus has not been observed. Other sympatric frogs include <italic><tp:taxon-name><tp:taxon-name-part taxon-name-part-type="genus" reg="Rhaebo">Rhaebo</tp:taxon-name-part> <tp:taxon-name-part taxon-name-part-type="species" reg="guttatus">guttatus</tp:taxon-name-part></tp:taxon-name></italic> (Schneider, 1799), <italic><tp:taxon-name><tp:taxon-name-part taxon-name-part-type="genus" reg="Boana">Boana</tp:taxon-name-part> <tp:taxon-name-part taxon-name-part-type="species" reg="cinerascens">cinerascens</tp:taxon-name-part></tp:taxon-name></italic> (Spix, 1824), <italic><tp:taxon-name><tp:taxon-name-part taxon-name-part-type="genus" reg="Boana">B.</tp:taxon-name-part> <tp:taxon-name-part taxon-name-part-type="species" reg="lanciformis">lanciformis</tp:taxon-name-part></tp:taxon-name></italic> (Cope, 1871), <italic><tp:taxon-name><tp:taxon-name-part taxon-name-part-type="genus" reg="Scinax">Scinax</tp:taxon-name-part></tp:taxon-name></italic> sp. 6 (sensu <xref ref-type="bibr" rid="B17">Ferrão et al. 2016</xref>) and an uncollected <italic><tp:taxon-name><tp:taxon-name-part taxon-name-part-type="genus" reg="Scinax">Scinax</tp:taxon-name-part></tp:taxon-name></italic> with an advertisement call that resembles that of <italic><tp:taxon-name><tp:taxon-name-part taxon-name-part-type="genus" reg="Scinax">S.</tp:taxon-name-part> <tp:taxon-name-part taxon-name-part-type="species" reg="garbei">garbei</tp:taxon-name-part></tp:taxon-name></italic> (Miranda-Ribeiro, 1926).</p></tp:treatment-sec><tp:treatment-sec sec-type="etymology" id="SECID0EDFCI"><title>Etymology.</title><p>The specific name <italic><tp:taxon-name><tp:taxon-name-part taxon-name-part-type="genus" reg="Dendropsophus"/><tp:taxon-name-part taxon-name-part-type="species" reg="bilobatus">bilobatus</tp:taxon-name-part></tp:taxon-name></italic> is derived from the Latin noun <italic>bilobate</italic>. The name refers to the characteristic bilobate shape of the vocal sac of males of the new species.</p></tp:treatment-sec><tp:treatment-sec><!--Section generated to contain objects referenced in tp:taxon-treatment.--><fig id="F2" position="float" orientation="portrait"><object-id xmlns:xlink="http://www.w3.org/1999/xlink" content-type="doi" xlink:type="simple">10.3897/zookeys.942.51864.figure2</object-id><object-id xmlns:xlink="http://www.w3.org/1999/xlink" content-type="arpha" xlink:type="simple">4859E37C-930C-5311-8F87-426A90313A1A</object-id><label>Figure 2.</label><caption><p>Maximum Likelihood phylogenetic tree of <italic><tp:taxon-name><tp:taxon-name-part taxon-name-part-type="genus" reg="Dendropsophus">Dendropsophus</tp:taxon-name-part></tp:taxon-name></italic> inferred from the 16S rRNA mitochondrial gene (495 bp). Bootstrap values are shown close to nodes. Highlighted clades represent taxa from the upper Madeira River. Red horizontal bar denotes specimens from the east bank of the river; green and orange bars indicate specimens from the west bank.</p></caption><graphic xmlns:xlink="http://www.w3.org/1999/xlink" xlink:href="zookeys-942-077-g002.jpg" position="float" orientation="portrait" xlink:type="simple" id="oo_422951.jpg"><uri content-type="original_file" xlink:type="simple">https://binary.pensoft.net/fig/422951</uri></graphic></fig><table-wrap id="T2" position="float" orientation="portrait"><label>Table 2.</label><caption><p>Interspecific pairwise genetic distances (expressed as a percentage and based on the 16S rRNA mitochondrial gene) between species of <italic><tp:taxon-name><tp:taxon-name-part taxon-name-part-type="genus" reg="Dendropsophus">Dendropsophus</tp:taxon-name-part></tp:taxon-name></italic>, especially those in the <italic><tp:taxon-name><tp:taxon-name-part taxon-name-part-type="genus" reg="Dendropsophus">D.</tp:taxon-name-part> <tp:taxon-name-part taxon-name-part-type="species" reg="microcephalus">microcephalus</tp:taxon-name-part></tp:taxon-name></italic> species group. Lower diagonal: uncorrected p-distance. Upper diagonal: Kimura-2-parameters (<abbrev xmlns:xlink="http://www.w3.org/1999/xlink" xlink:title="Kimura-2-Parameters" id="ABBRID0EHRAE" xlink:type="simple">K2P</abbrev>).</p></caption><table id="TID0EYWAI" rules="all"><tbody><tr><th rowspan="1" colspan="1"/><th rowspan="1" colspan="1">Species</th><th rowspan="1" colspan="1">1</th><th rowspan="1" colspan="1">2</th><th rowspan="1" colspan="1">3</th><th rowspan="1" colspan="1">4</th><th rowspan="1" colspan="1">5</th><th rowspan="1" colspan="1">6</th><th rowspan="1" colspan="1">7</th><th rowspan="1" colspan="1">8</th><th rowspan="1" colspan="1">9</th><th rowspan="1" colspan="1">10</th><th rowspan="1" colspan="1">11</th><th rowspan="1" colspan="1">12</th><th rowspan="1" colspan="1">13</th><th rowspan="1" colspan="1">14</th><th rowspan="1" colspan="1">15</th><th rowspan="1" colspan="1">16</th><th rowspan="1" colspan="1">17</th><th rowspan="1" colspan="1">18</th><th rowspan="1" colspan="1">19</th><th rowspan="1" colspan="1">20</th><th rowspan="1" colspan="1">21</th></tr><tr><td rowspan="1" colspan="1">1</td><td rowspan="1" colspan="1">
                  <italic><tp:taxon-name><tp:taxon-name-part taxon-name-part-type="genus" reg="Dendropsophus">D.</tp:taxon-name-part> <tp:taxon-name-part taxon-name-part-type="species" reg="rhodopeplus">rhodopeplus</tp:taxon-name-part></tp:taxon-name></italic>
                </td><td rowspan="1" colspan="1"/><td rowspan="1" colspan="1">8.0</td><td rowspan="1" colspan="1">11.7</td><td rowspan="1" colspan="1">10.2</td><td rowspan="1" colspan="1">10.5</td><td rowspan="1" colspan="1">11.3</td><td rowspan="1" colspan="1">10.2</td><td rowspan="1" colspan="1">9.2</td><td rowspan="1" colspan="1">9.2</td><td rowspan="1" colspan="1">9.3</td><td rowspan="1" colspan="1">9.2</td><td rowspan="1" colspan="1">9.9</td><td rowspan="1" colspan="1">9.1</td><td rowspan="1" colspan="1">9.4</td><td rowspan="1" colspan="1">9.3</td><td rowspan="1" colspan="1">7.4</td><td rowspan="1" colspan="1">10.7</td><td rowspan="1" colspan="1">9.1</td><td rowspan="1" colspan="1">9.1</td><td rowspan="1" colspan="1">8.4</td><td rowspan="1" colspan="1">9.0</td></tr><tr><td rowspan="1" colspan="1">2</td><td rowspan="1" colspan="1">
                  <italic><tp:taxon-name><tp:taxon-name-part taxon-name-part-type="genus" reg="Dendropsophus">D.</tp:taxon-name-part> <tp:taxon-name-part taxon-name-part-type="species" reg="leali">leali</tp:taxon-name-part></tp:taxon-name></italic>
                </td><td rowspan="1" colspan="1">7.5</td><td rowspan="1" colspan="1"/><td rowspan="1" colspan="1">8.5</td><td rowspan="1" colspan="1">8.4</td><td rowspan="1" colspan="1">7.0</td><td rowspan="1" colspan="1">8.3</td><td rowspan="1" colspan="1">7.6</td><td rowspan="1" colspan="1">6.6</td><td rowspan="1" colspan="1">7.0</td><td rowspan="1" colspan="1">8.2</td><td rowspan="1" colspan="1">6.3</td><td rowspan="1" colspan="1">6.6</td><td rowspan="1" colspan="1">6.2</td><td rowspan="1" colspan="1">8.5</td><td rowspan="1" colspan="1">8.7</td><td rowspan="1" colspan="1">7.4</td><td rowspan="1" colspan="1">9.1</td><td rowspan="1" colspan="1">8.4</td><td rowspan="1" colspan="1">7.4</td><td rowspan="1" colspan="1">8.0</td><td rowspan="1" colspan="1">7.7</td></tr><tr><td rowspan="1" colspan="1">3</td><td rowspan="1" colspan="1">
                  <italic><tp:taxon-name><tp:taxon-name-part taxon-name-part-type="genus" reg="Dendropsophus">D.</tp:taxon-name-part> <tp:taxon-name-part taxon-name-part-type="species" reg="gaucheri">gaucheri</tp:taxon-name-part></tp:taxon-name></italic>
                </td><td rowspan="1" colspan="1">10.6</td><td rowspan="1" colspan="1">8.0</td><td rowspan="1" colspan="1"/><td rowspan="1" colspan="1">14.9</td><td rowspan="1" colspan="1">13.2</td><td rowspan="1" colspan="1">10</td><td rowspan="1" colspan="1">9.3</td><td rowspan="1" colspan="1">8.7</td><td rowspan="1" colspan="1">8.9</td><td rowspan="1" colspan="1">8.7</td><td rowspan="1" colspan="1">9.4</td><td rowspan="1" colspan="1">10.6</td><td rowspan="1" colspan="1">9.1</td><td rowspan="1" colspan="1">9.3</td><td rowspan="1" colspan="1">10.2</td><td rowspan="1" colspan="1">9.1</td><td rowspan="1" colspan="1">7.5</td><td rowspan="1" colspan="1">9.1</td><td rowspan="1" colspan="1">9.4</td><td rowspan="1" colspan="1">9.2</td><td rowspan="1" colspan="1">8.4</td></tr><tr><td rowspan="1" colspan="1">4</td><td rowspan="1" colspan="1">
                  <italic><tp:taxon-name><tp:taxon-name-part taxon-name-part-type="genus" reg="Dendropsophus">D.</tp:taxon-name-part> <tp:taxon-name-part taxon-name-part-type="species" reg="microcephalus">microcephalus</tp:taxon-name-part></tp:taxon-name></italic>
                </td><td rowspan="1" colspan="1">9.5</td><td rowspan="1" colspan="1">7.9</td><td rowspan="1" colspan="1">13.3</td><td rowspan="1" colspan="1"/><td rowspan="1" colspan="1">3.7</td><td rowspan="1" colspan="1">12.1</td><td rowspan="1" colspan="1">11</td><td rowspan="1" colspan="1">10.3</td><td rowspan="1" colspan="1">9.5</td><td rowspan="1" colspan="1">9.9</td><td rowspan="1" colspan="1">11.7</td><td rowspan="1" colspan="1">10.6</td><td rowspan="1" colspan="1">11.5</td><td rowspan="1" colspan="1">12.1</td><td rowspan="1" colspan="1">12</td><td rowspan="1" colspan="1">10.6</td><td rowspan="1" colspan="1">13</td><td rowspan="1" colspan="1">11.5</td><td rowspan="1" colspan="1">11.1</td><td rowspan="1" colspan="1">10.6</td><td rowspan="1" colspan="1">10.4</td></tr><tr><td rowspan="1" colspan="1">5</td><td rowspan="1" colspan="1"><italic><tp:taxon-name><tp:taxon-name-part taxon-name-part-type="genus" reg="Dendropsophus">D.</tp:taxon-name-part> <tp:taxon-name-part taxon-name-part-type="species" reg="microcephalus">microcephalus</tp:taxon-name-part></tp:taxon-name></italic> COL</td><td rowspan="1" colspan="1">9.6</td><td rowspan="1" colspan="1">6.6</td><td rowspan="1" colspan="1">12</td><td rowspan="1" colspan="1">3.6</td><td rowspan="1" colspan="1"/><td rowspan="1" colspan="1">11.1</td><td rowspan="1" colspan="1">10.4</td><td rowspan="1" colspan="1">9.0</td><td rowspan="1" colspan="1">9.4</td><td rowspan="1" colspan="1">10.4</td><td rowspan="1" colspan="1">11</td><td rowspan="1" colspan="1">9.0</td><td rowspan="1" colspan="1">10.8</td><td rowspan="1" colspan="1">11.4</td><td rowspan="1" colspan="1">10.7</td><td rowspan="1" colspan="1">10.3</td><td rowspan="1" colspan="1">12.6</td><td rowspan="1" colspan="1">10.5</td><td rowspan="1" colspan="1">10.5</td><td rowspan="1" colspan="1">10.3</td><td rowspan="1" colspan="1">10.8</td></tr><tr><td rowspan="1" colspan="1">6</td><td rowspan="1" colspan="1"><italic><tp:taxon-name><tp:taxon-name-part taxon-name-part-type="genus" reg="Dendropsophus">D.</tp:taxon-name-part></tp:taxon-name></italic> sp. A</td><td rowspan="1" colspan="1">10.4</td><td rowspan="1" colspan="1">7.8</td><td rowspan="1" colspan="1">9.2</td><td rowspan="1" colspan="1">11</td><td rowspan="1" colspan="1">10.2</td><td rowspan="1" colspan="1"/><td rowspan="1" colspan="1">1.7</td><td rowspan="1" colspan="1">3.1</td><td rowspan="1" colspan="1">6.8</td><td rowspan="1" colspan="1">6.8</td><td rowspan="1" colspan="1">7.6</td><td rowspan="1" colspan="1">7.5</td><td rowspan="1" colspan="1">7.6</td><td rowspan="1" colspan="1">8.8</td><td rowspan="1" colspan="1">8.7</td><td rowspan="1" colspan="1">9.1</td><td rowspan="1" colspan="1">10.5</td><td rowspan="1" colspan="1">9.1</td><td rowspan="1" colspan="1">8.2</td><td rowspan="1" colspan="1">8.2</td><td rowspan="1" colspan="1">7.8</td></tr><tr><td rowspan="1" colspan="1">7</td><td rowspan="1" colspan="1"><italic><tp:taxon-name><tp:taxon-name-part taxon-name-part-type="genus" reg="Dendropsophus">D.</tp:taxon-name-part></tp:taxon-name></italic> sp. B</td><td rowspan="1" colspan="1">9.5</td><td rowspan="1" colspan="1">7.2</td><td rowspan="1" colspan="1">8.7</td><td rowspan="1" colspan="1">10.1</td><td rowspan="1" colspan="1">9.7</td><td rowspan="1" colspan="1">1.6</td><td rowspan="1" colspan="1"/><td rowspan="1" colspan="1">2.8</td><td rowspan="1" colspan="1">6.7</td><td rowspan="1" colspan="1">6.2</td><td rowspan="1" colspan="1">7.0</td><td rowspan="1" colspan="1">6.7</td><td rowspan="1" colspan="1">6.9</td><td rowspan="1" colspan="1">7.7</td><td rowspan="1" colspan="1">7.5</td><td rowspan="1" colspan="1">8.7</td><td rowspan="1" colspan="1">10.4</td><td rowspan="1" colspan="1">8.2</td><td rowspan="1" colspan="1">7.5</td><td rowspan="1" colspan="1">7.7</td><td rowspan="1" colspan="1">7.5</td></tr><tr><td rowspan="1" colspan="1">8</td><td rowspan="1" colspan="1">
                  <italic><tp:taxon-name><tp:taxon-name-part taxon-name-part-type="genus" reg="Dendropsophus">D.</tp:taxon-name-part> <tp:taxon-name-part taxon-name-part-type="species" reg="reichlei">reichlei</tp:taxon-name-part></tp:taxon-name></italic>
                </td><td rowspan="1" colspan="1">8.6</td><td rowspan="1" colspan="1">6.3</td><td rowspan="1" colspan="1">8.1</td><td rowspan="1" colspan="1">9.6</td><td rowspan="1" colspan="1">8.4</td><td rowspan="1" colspan="1">3.1</td><td rowspan="1" colspan="1">2.8</td><td rowspan="1" colspan="1"/><td rowspan="1" colspan="1">5.0</td><td rowspan="1" colspan="1">5.8</td><td rowspan="1" colspan="1">5.8</td><td rowspan="1" colspan="1">6.5</td><td rowspan="1" colspan="1">5.7</td><td rowspan="1" colspan="1">7.0</td><td rowspan="1" colspan="1">6.7</td><td rowspan="1" colspan="1">7.1</td><td rowspan="1" colspan="1">8.3</td><td rowspan="1" colspan="1">7.3</td><td rowspan="1" colspan="1">6.3</td><td rowspan="1" colspan="1">6.6</td><td rowspan="1" colspan="1">7.0</td></tr><tr><td rowspan="1" colspan="1">9</td><td rowspan="1" colspan="1">
                  <italic><tp:taxon-name><tp:taxon-name-part taxon-name-part-type="genus" reg="Dendropsophus">D.</tp:taxon-name-part> <tp:taxon-name-part taxon-name-part-type="species" reg="coffea">coffea</tp:taxon-name-part></tp:taxon-name></italic>
                </td><td rowspan="1" colspan="1">8.6</td><td rowspan="1" colspan="1">6.6</td><td rowspan="1" colspan="1">8.3</td><td rowspan="1" colspan="1">8.9</td><td rowspan="1" colspan="1">8.8</td><td rowspan="1" colspan="1">6.4</td><td rowspan="1" colspan="1">6.3</td><td rowspan="1" colspan="1">4.8</td><td rowspan="1" colspan="1"/><td rowspan="1" colspan="1">4.7</td><td rowspan="1" colspan="1">4.9</td><td rowspan="1" colspan="1">7.2</td><td rowspan="1" colspan="1">4.8</td><td rowspan="1" colspan="1">7.8</td><td rowspan="1" colspan="1">8.1</td><td rowspan="1" colspan="1">7.0</td><td rowspan="1" colspan="1">9.2</td><td rowspan="1" colspan="1">8.6</td><td rowspan="1" colspan="1">7.1</td><td rowspan="1" colspan="1">6.5</td><td rowspan="1" colspan="1">7.1</td></tr><tr><td rowspan="1" colspan="1">10</td><td rowspan="1" colspan="1">
                  <italic><tp:taxon-name><tp:taxon-name-part taxon-name-part-type="genus" reg="Dendropsophus">D.</tp:taxon-name-part> <tp:taxon-name-part taxon-name-part-type="species" reg="nanus">nanus</tp:taxon-name-part></tp:taxon-name>/<tp:taxon-name><tp:taxon-name-part taxon-name-part-type="genus" reg="Dendropsophus"/><tp:taxon-name-part taxon-name-part-type="species" reg="walfordi">walfordi</tp:taxon-name-part></tp:taxon-name></italic>
                </td><td rowspan="1" colspan="1">8.7</td><td rowspan="1" colspan="1">7.7</td><td rowspan="1" colspan="1">8.1</td><td rowspan="1" colspan="1">9.2</td><td rowspan="1" colspan="1">9.7</td><td rowspan="1" colspan="1">6.4</td><td rowspan="1" colspan="1">5.9</td><td rowspan="1" colspan="1">5.5</td><td rowspan="1" colspan="1">4.5</td><td rowspan="1" colspan="1"/><td rowspan="1" colspan="1">6.0</td><td rowspan="1" colspan="1">7.1</td><td rowspan="1" colspan="1">5.8</td><td rowspan="1" colspan="1">7.3</td><td rowspan="1" colspan="1">7.9</td><td rowspan="1" colspan="1">6.7</td><td rowspan="1" colspan="1">7.4</td><td rowspan="1" colspan="1">7.5</td><td rowspan="1" colspan="1">6.2</td><td rowspan="1" colspan="1">5.5</td><td rowspan="1" colspan="1">6.5</td></tr><tr><td rowspan="1" colspan="1">11</td><td rowspan="1" colspan="1">
                  <italic><tp:taxon-name><tp:taxon-name-part taxon-name-part-type="genus" reg="Dendropsophus">D.</tp:taxon-name-part> <tp:taxon-name-part taxon-name-part-type="species" reg="meridianus">meridianus</tp:taxon-name-part></tp:taxon-name></italic>
                </td><td rowspan="1" colspan="1">8.6</td><td rowspan="1" colspan="1">6.0</td><td rowspan="1" colspan="1">8.7</td><td rowspan="1" colspan="1">10.7</td><td rowspan="1" colspan="1">10.1</td><td rowspan="1" colspan="1">7.2</td><td rowspan="1" colspan="1">6.6</td><td rowspan="1" colspan="1">5.6</td><td rowspan="1" colspan="1">4.7</td><td rowspan="1" colspan="1">5.7</td><td rowspan="1" colspan="1"/><td rowspan="1" colspan="1">4.6</td><td rowspan="1" colspan="1">2.0</td><td rowspan="1" colspan="1">6.8</td><td rowspan="1" colspan="1">5.4</td><td rowspan="1" colspan="1">5.2</td><td rowspan="1" colspan="1">6.0</td><td rowspan="1" colspan="1">6.6</td><td rowspan="1" colspan="1">5.3</td><td rowspan="1" colspan="1">4.9</td><td rowspan="1" colspan="1">6.1</td></tr><tr><td rowspan="1" colspan="1">12</td><td rowspan="1" colspan="1">
                  <italic><tp:taxon-name><tp:taxon-name-part taxon-name-part-type="genus" reg="Dendropsophus">D.</tp:taxon-name-part> <tp:taxon-name-part taxon-name-part-type="species" reg="bipunctatus">bipunctatus</tp:taxon-name-part></tp:taxon-name></italic>
                </td><td rowspan="1" colspan="1">9.2</td><td rowspan="1" colspan="1">6.3</td><td rowspan="1" colspan="1">9.8</td><td rowspan="1" colspan="1">9.8</td><td rowspan="1" colspan="1">8.4</td><td rowspan="1" colspan="1">7.1</td><td rowspan="1" colspan="1">6.4</td><td rowspan="1" colspan="1">6.2</td><td rowspan="1" colspan="1">6.8</td><td rowspan="1" colspan="1">6.7</td><td rowspan="1" colspan="1">4.4</td><td rowspan="1" colspan="1"/><td rowspan="1" colspan="1">4.8</td><td rowspan="1" colspan="1">6.4</td><td rowspan="1" colspan="1">7.6</td><td rowspan="1" colspan="1">5.8</td><td rowspan="1" colspan="1">7.2</td><td rowspan="1" colspan="1">6.2</td><td rowspan="1" colspan="1">5.8</td><td rowspan="1" colspan="1">4.9</td><td rowspan="1" colspan="1">6.0</td></tr><tr><td rowspan="1" colspan="1">13</td><td rowspan="1" colspan="1">
                  <italic><tp:taxon-name><tp:taxon-name-part taxon-name-part-type="genus" reg="Dendropsophus">D.</tp:taxon-name-part> <tp:taxon-name-part taxon-name-part-type="species" reg="berthalutzae">berthalutzae</tp:taxon-name-part></tp:taxon-name></italic>
                </td><td rowspan="1" colspan="1">8.5</td><td rowspan="1" colspan="1">5.9</td><td rowspan="1" colspan="1">8.5</td><td rowspan="1" colspan="1">10.6</td><td rowspan="1" colspan="1">9.9</td><td rowspan="1" colspan="1">7.2</td><td rowspan="1" colspan="1">6.6</td><td rowspan="1" colspan="1">5.4</td><td rowspan="1" colspan="1">4.6</td><td rowspan="1" colspan="1">5.6</td><td rowspan="1" colspan="1">2.0</td><td rowspan="1" colspan="1">4.6</td><td rowspan="1" colspan="1"/><td rowspan="1" colspan="1">6.6</td><td rowspan="1" colspan="1">5.3</td><td rowspan="1" colspan="1">5.0</td><td rowspan="1" colspan="1">5.7</td><td rowspan="1" colspan="1">6.4</td><td rowspan="1" colspan="1">5.2</td><td rowspan="1" colspan="1">4.7</td><td rowspan="1" colspan="1">6.0</td></tr><tr><td rowspan="1" colspan="1">14</td><td rowspan="1" colspan="1"><italic><tp:taxon-name><tp:taxon-name-part taxon-name-part-type="genus" reg="Dendropsophus">D.</tp:taxon-name-part> <tp:taxon-name-part taxon-name-part-type="species" reg="cachimbo">cachimbo</tp:taxon-name-part></tp:taxon-name></italic> A</td><td rowspan="1" colspan="1">8.8</td><td rowspan="1" colspan="1">8.0</td><td rowspan="1" colspan="1">8.7</td><td rowspan="1" colspan="1">11.1</td><td rowspan="1" colspan="1">10.5</td><td rowspan="1" colspan="1">8.2</td><td rowspan="1" colspan="1">7.3</td><td rowspan="1" colspan="1">6.6</td><td rowspan="1" colspan="1">7.4</td><td rowspan="1" colspan="1">6.9</td><td rowspan="1" colspan="1">6.4</td><td rowspan="1" colspan="1">6.1</td><td rowspan="1" colspan="1">6.3</td><td rowspan="1" colspan="1"/><td rowspan="1" colspan="1">5.4</td><td rowspan="1" colspan="1">5.2</td><td rowspan="1" colspan="1">6.0</td><td rowspan="1" colspan="1">3.4</td><td rowspan="1" colspan="1">4.8</td><td rowspan="1" colspan="1">4.7</td><td rowspan="1" colspan="1">5.2</td></tr><tr><td rowspan="1" colspan="1">15</td><td rowspan="1" colspan="1">
                  <italic><tp:taxon-name><tp:taxon-name-part taxon-name-part-type="genus" reg="Dendropsophus">D.</tp:taxon-name-part> <tp:taxon-name-part taxon-name-part-type="species" reg="rozenmani">rozenmani</tp:taxon-name-part></tp:taxon-name></italic>
                </td><td rowspan="1" colspan="1">8.7</td><td rowspan="1" colspan="1">8.2</td><td rowspan="1" colspan="1">9.5</td><td rowspan="1" colspan="1">11</td><td rowspan="1" colspan="1">9.9</td><td rowspan="1" colspan="1">8.2</td><td rowspan="1" colspan="1">7.1</td><td rowspan="1" colspan="1">6.3</td><td rowspan="1" colspan="1">7.6</td><td rowspan="1" colspan="1">7.4</td><td rowspan="1" colspan="1">5.2</td><td rowspan="1" colspan="1">7.1</td><td rowspan="1" colspan="1">5.1</td><td rowspan="1" colspan="1">5.1</td><td rowspan="1" colspan="1"/><td rowspan="1" colspan="1">5.9</td><td rowspan="1" colspan="1">5.8</td><td rowspan="1" colspan="1">4.7</td><td rowspan="1" colspan="1">4.8</td><td rowspan="1" colspan="1">5.1</td><td rowspan="1" colspan="1">6.1</td></tr><tr><td rowspan="1" colspan="1">16</td><td rowspan="1" colspan="1">
                  <italic><tp:taxon-name><tp:taxon-name-part taxon-name-part-type="genus" reg="Dendropsophus">D.</tp:taxon-name-part> <tp:taxon-name-part taxon-name-part-type="species" reg="mathiassoni">mathiassoni</tp:taxon-name-part></tp:taxon-name></italic>
                </td><td rowspan="1" colspan="1">7.0</td><td rowspan="1" colspan="1">7.0</td><td rowspan="1" colspan="1">8.5</td><td rowspan="1" colspan="1">9.8</td><td rowspan="1" colspan="1">9.5</td><td rowspan="1" colspan="1">8.5</td><td rowspan="1" colspan="1">8.1</td><td rowspan="1" colspan="1">6.7</td><td rowspan="1" colspan="1">6.6</td><td rowspan="1" colspan="1">6.4</td><td rowspan="1" colspan="1">4.9</td><td rowspan="1" colspan="1">5.5</td><td rowspan="1" colspan="1">4.8</td><td rowspan="1" colspan="1">5.0</td><td rowspan="1" colspan="1">5.6</td><td rowspan="1" colspan="1"/><td rowspan="1" colspan="1">4.0</td><td rowspan="1" colspan="1">4.8</td><td rowspan="1" colspan="1">4.6</td><td rowspan="1" colspan="1">3.3</td><td rowspan="1" colspan="1">4.7</td></tr><tr><td rowspan="1" colspan="1">17</td><td rowspan="1" colspan="1">
                  <italic><tp:taxon-name><tp:taxon-name-part taxon-name-part-type="genus" reg="Dendropsophus">D.</tp:taxon-name-part> <tp:taxon-name-part taxon-name-part-type="species" reg="minusculus">minusculus</tp:taxon-name-part></tp:taxon-name></italic>
                </td><td rowspan="1" colspan="1">9.9</td><td rowspan="1" colspan="1">8.5</td><td rowspan="1" colspan="1">7.1</td><td rowspan="1" colspan="1">11.8</td><td rowspan="1" colspan="1">11.4</td><td rowspan="1" colspan="1">9.7</td><td rowspan="1" colspan="1">9.6</td><td rowspan="1" colspan="1">7.8</td><td rowspan="1" colspan="1">8.5</td><td rowspan="1" colspan="1">7.0</td><td rowspan="1" colspan="1">5.7</td><td rowspan="1" colspan="1">6.8</td><td rowspan="1" colspan="1">5.4</td><td rowspan="1" colspan="1">5.7</td><td rowspan="1" colspan="1">5.6</td><td rowspan="1" colspan="1">3.9</td><td rowspan="1" colspan="1"/><td rowspan="1" colspan="1">4.9</td><td rowspan="1" colspan="1">4.9</td><td rowspan="1" colspan="1">4.1</td><td rowspan="1" colspan="1">4.8</td></tr><tr><td rowspan="1" colspan="1">18</td><td rowspan="1" colspan="1">
                  <italic><tp:taxon-name><tp:taxon-name-part taxon-name-part-type="genus" reg="Dendropsophus">D.</tp:taxon-name-part> <tp:taxon-name-part taxon-name-part-type="species" reg="sanborni">sanborni</tp:taxon-name-part></tp:taxon-name></italic>
                </td><td rowspan="1" colspan="1">8.5</td><td rowspan="1" colspan="1">7.9</td><td rowspan="1" colspan="1">8.5</td><td rowspan="1" colspan="1">10.6</td><td rowspan="1" colspan="1">9.7</td><td rowspan="1" colspan="1">8.5</td><td rowspan="1" colspan="1">7.7</td><td rowspan="1" colspan="1">6.9</td><td rowspan="1" colspan="1">8.1</td><td rowspan="1" colspan="1">7.0</td><td rowspan="1" colspan="1">6.2</td><td rowspan="1" colspan="1">5.9</td><td rowspan="1" colspan="1">6.1</td><td rowspan="1" colspan="1">3.3</td><td rowspan="1" colspan="1">4.5</td><td rowspan="1" colspan="1">4.6</td><td rowspan="1" colspan="1">4.7</td><td rowspan="1" colspan="1"/><td rowspan="1" colspan="1">4.6</td><td rowspan="1" colspan="1">3.2</td><td rowspan="1" colspan="1">4.1</td></tr><tr><td rowspan="1" colspan="1">19</td><td rowspan="1" colspan="1">
                  <italic><tp:taxon-name><tp:taxon-name-part taxon-name-part-type="genus" reg="Dendropsophus">D.</tp:taxon-name-part> <tp:taxon-name-part taxon-name-part-type="species" reg="juliani">juliani</tp:taxon-name-part></tp:taxon-name></italic>
                </td><td rowspan="1" colspan="1">8.5</td><td rowspan="1" colspan="1">7.0</td><td rowspan="1" colspan="1">8.7</td><td rowspan="1" colspan="1">10.2</td><td rowspan="1" colspan="1">9.7</td><td rowspan="1" colspan="1">7.7</td><td rowspan="1" colspan="1">7.1</td><td rowspan="1" colspan="1">6.0</td><td rowspan="1" colspan="1">6.7</td><td rowspan="1" colspan="1">5.9</td><td rowspan="1" colspan="1">5.1</td><td rowspan="1" colspan="1">5.5</td><td rowspan="1" colspan="1">5.0</td><td rowspan="1" colspan="1">4.6</td><td rowspan="1" colspan="1">4.7</td><td rowspan="1" colspan="1">4.4</td><td rowspan="1" colspan="1">4.7</td><td rowspan="1" colspan="1">4.4</td><td rowspan="1" colspan="1"/><td rowspan="1" colspan="1">2.4</td><td rowspan="1" colspan="1">4.2</td></tr><tr><td rowspan="1" colspan="1">20</td><td rowspan="1" colspan="1"><italic><tp:taxon-name><tp:taxon-name-part taxon-name-part-type="genus" reg="Dendropsophus">D.</tp:taxon-name-part> <tp:taxon-name-part taxon-name-part-type="species" reg="juliani">juliani</tp:taxon-name-part></tp:taxon-name></italic> A</td><td rowspan="1" colspan="1">7.9</td><td rowspan="1" colspan="1">7.5</td><td rowspan="1" colspan="1">8.6</td><td rowspan="1" colspan="1">9.8</td><td rowspan="1" colspan="1">9.6</td><td rowspan="1" colspan="1">7.7</td><td rowspan="1" colspan="1">7.2</td><td rowspan="1" colspan="1">6.3</td><td rowspan="1" colspan="1">6.2</td><td rowspan="1" colspan="1">5.3</td><td rowspan="1" colspan="1">4.7</td><td rowspan="1" colspan="1">4.7</td><td rowspan="1" colspan="1">4.5</td><td rowspan="1" colspan="1">4.5</td><td rowspan="1" colspan="1">4.9</td><td rowspan="1" colspan="1">3.2</td><td rowspan="1" colspan="1">3.9</td><td rowspan="1" colspan="1">3.2</td><td rowspan="1" colspan="1">2.3</td><td rowspan="1" colspan="1"/><td rowspan="1" colspan="1">3.4</td></tr><tr><td rowspan="1" colspan="1">21</td><td rowspan="1" colspan="1"><italic><tp:taxon-name><tp:taxon-name-part taxon-name-part-type="genus" reg="Dendropsophus">D.</tp:taxon-name-part> <tp:taxon-name-part taxon-name-part-type="species" reg="bilobatus">bilobatus</tp:taxon-name-part></tp:taxon-name></italic> sp. nov.</td><td rowspan="1" colspan="1">8.4</td><td rowspan="1" colspan="1">7.3</td><td rowspan="1" colspan="1">7.8</td><td rowspan="1" colspan="1">9.6</td><td rowspan="1" colspan="1">9.9</td><td rowspan="1" colspan="1">7.4</td><td rowspan="1" colspan="1">7.1</td><td rowspan="1" colspan="1">6.7</td><td rowspan="1" colspan="1">6.8</td><td rowspan="1" colspan="1">6.2</td><td rowspan="1" colspan="1">5.8</td><td rowspan="1" colspan="1">5.7</td><td rowspan="1" colspan="1">5.7</td><td rowspan="1" colspan="1">5.0</td><td rowspan="1" colspan="1">5.8</td><td rowspan="1" colspan="1">4.5</td><td rowspan="1" colspan="1">4.6</td><td rowspan="1" colspan="1">3.9</td><td rowspan="1" colspan="1">4.1</td><td rowspan="1" colspan="1">3.4</td><td rowspan="1" colspan="1"/></tr></tbody></table></table-wrap></tp:treatment-sec><ref-list><ref id="B13"><mixed-citation xmlns:xlink="http://www.w3.org/1999/xlink" xlink:type="simple"><person-group><name name-style="western"><surname>Faivovich</surname><given-names>J</given-names></name><name name-style="western"><surname>Haddad</surname><given-names>CFB</given-names></name><name name-style="western"><surname>Garcia</surname><given-names>PCA</given-names></name><name name-style="western"><surname>Frost</surname><given-names>DR</given-names></name><name name-style="western"><surname>Campbell</surname><given-names>JA</given-names></name><name name-style="western"><surname>Wheeler</surname><given-names>WC</given-names></name></person-group> (<year>2005</year>) Systematic review of the frog family <tp:taxon-name><tp:taxon-name-part taxon-name-part-type="family">Hylidae</tp:taxon-name-part></tp:taxon-name>, with special reference to <tp:taxon-name><tp:taxon-name-part taxon-name-part-type="subfamily">Hylinae</tp:taxon-name-part></tp:taxon-name>: phylogenetic analysis and taxonomic revision. Bulletin of the American Museum of Natural History 294: 1–240. <ext-link xlink:type="simple" ext-link-type="doi" xlink:href="10.1206/0003-0090(2005)294[0001:SROTFF]2.0.CO;2">https://doi.org/10.1206/0003-0090(2005)294[0001:SROTFF]2.0.CO;2</ext-link></mixed-citation></ref><ref id="B36"><mixed-citation xmlns:xlink="http://www.w3.org/1999/xlink" xlink:type="simple"><person-group><name name-style="western"><surname>Lutz</surname><given-names>B</given-names></name></person-group> (<year>1973</year>) Brazilian species of <italic><tp:taxon-name><tp:taxon-name-part taxon-name-part-type="genus">Hyla</tp:taxon-name-part></tp:taxon-name></italic>. University of Texas Press, Austin.</mixed-citation></ref><ref id="B49"><mixed-citation xmlns:xlink="http://www.w3.org/1999/xlink" xlink:type="simple"><person-group><name name-style="western"><surname>Pombal</surname><given-names>JP</given-names></name><name name-style="western"><surname>Bastos</surname><given-names>RP</given-names></name></person-group> (<year>1998</year>) <article-title>Nova espécie de <italic><tp:taxon-name><tp:taxon-name-part taxon-name-part-type="genus">Hyla</tp:taxon-name-part></tp:taxon-name></italic> Laurenti, 1768 do centro-oeste Brasileiro e a posição taxonomica de <italic><tp:taxon-name><tp:taxon-name-part taxon-name-part-type="genus">H.</tp:taxon-name-part> <tp:taxon-name-part taxon-name-part-type="species">microcephala</tp:taxon-name-part> <tp:taxon-name-part taxon-name-part-type="subspecies">werneri</tp:taxon-name-part></tp:taxon-name></italic> Cochran, 1952 e <italic><tp:taxon-name><tp:taxon-name-part taxon-name-part-type="genus">H.</tp:taxon-name-part> <tp:taxon-name-part taxon-name-part-type="species">microcephala</tp:taxon-name-part> <tp:taxon-name-part taxon-name-part-type="subspecies">meridiana</tp:taxon-name-part></tp:taxon-name></italic> B. Lutz, 1952 (<tp:taxon-name><tp:taxon-name-part taxon-name-part-type="order">Anura</tp:taxon-name-part></tp:taxon-name>, <tp:taxon-name><tp:taxon-name-part taxon-name-part-type="family">Hylidae</tp:taxon-name-part></tp:taxon-name>).</article-title><source>Boletim do Museu Nacional, Nova Série, Zoologia</source><volume>390</volume>: <fpage>1</fpage>–<lpage>14</lpage>.</mixed-citation></ref><ref id="B73"><mixed-citation xmlns:xlink="http://www.w3.org/1999/xlink" xlink:type="simple"><person-group><name name-style="western"><surname>Zina</surname><given-names>J</given-names></name><name name-style="western"><surname>Silva</surname><given-names>GR</given-names></name><name name-style="western"><surname>Loebmann</surname><given-names>D</given-names></name><name name-style="western"><surname>Orrico</surname><given-names>VGD</given-names></name></person-group> (<year>2014</year>) The recognition of <italic><tp:taxon-name><tp:taxon-name-part taxon-name-part-type="genus">Dendropsophus</tp:taxon-name-part> <tp:taxon-name-part taxon-name-part-type="species">minusculus</tp:taxon-name-part></tp:taxon-name></italic> (<tp:taxon-name><tp:taxon-name-part taxon-name-part-type="family">Hylidae</tp:taxon-name-part></tp:taxon-name>, <tp:taxon-name><tp:taxon-name-part taxon-name-part-type="tribe">Dendropsophini</tp:taxon-name-part></tp:taxon-name>) as a highly polymorphic, multi-domain distributed species. Brazilian Journal of Biology 74: S146–S153. <ext-link xlink:type="simple" ext-link-type="doi" xlink:href="10.1590/1519-6984.22912">https://doi.org/10.1590/1519-6984.22912</ext-link></mixed-citation></ref><ref id="B45"><mixed-citation xmlns:xlink="http://www.w3.org/1999/xlink" xlink:type="simple"><person-group><name name-style="western"><surname>Orrico</surname><given-names>VGD</given-names></name><name name-style="western"><surname>Peloso</surname><given-names>PLV</given-names></name><name name-style="western"><surname>Sturaro</surname><given-names>MJ</given-names></name><name name-style="western"><surname>Silva-Filho</surname><given-names>HF</given-names></name><name name-style="western"><surname>Neckel-Oliveira</surname><given-names>S</given-names></name><name name-style="western"><surname>Gordo</surname><given-names>M</given-names></name><name name-style="western"><surname>Faivovich</surname><given-names>J</given-names></name><name name-style="western"><surname>Haddad</surname><given-names>CFB</given-names></name></person-group> (<year>2014</year>) <article-title>A new “Bat-Voiced” species of <italic><tp:taxon-name><tp:taxon-name-part taxon-name-part-type="genus">Dendropsophus</tp:taxon-name-part></tp:taxon-name></italic> Fitzinger, 1843 (<tp:taxon-name><tp:taxon-name-part taxon-name-part-type="order">Anura</tp:taxon-name-part></tp:taxon-name>, <tp:taxon-name><tp:taxon-name-part taxon-name-part-type="family">Hylidae</tp:taxon-name-part></tp:taxon-name>) from the Amazon Basin, Brazil.</article-title><source>Zootaxa</source><volume>3881</volume>: <fpage>341</fpage>–<lpage>361</lpage>. <ext-link xlink:type="simple" ext-link-type="doi" xlink:href="10.11646/zootaxa.3881.4.3">https://doi.org/10.11646/zootaxa.3881.4.3</ext-link></mixed-citation></ref><ref id="B32"><mixed-citation xmlns:xlink="http://www.w3.org/1999/xlink" xlink:type="simple"><person-group><name name-style="western"><surname>Köhler</surname><given-names>J</given-names></name><name name-style="western"><surname>Jungfer</surname><given-names>K-H</given-names></name><name name-style="western"><surname>Reichle</surname><given-names>S</given-names></name></person-group> (<year>2005</year>) Another new species of small <italic><tp:taxon-name><tp:taxon-name-part taxon-name-part-type="genus">Hyla</tp:taxon-name-part></tp:taxon-name></italic> (<tp:taxon-name><tp:taxon-name-part taxon-name-part-type="order">Anura</tp:taxon-name-part></tp:taxon-name>, <tp:taxon-name><tp:taxon-name-part taxon-name-part-type="family">Hylidae</tp:taxon-name-part></tp:taxon-name>) from Amazonian sub-Andean forest of western Bolivia. Journal of Herpetology 39: 43–50. <ext-link xlink:type="simple" ext-link-type="doi" xlink:href="10.1670/0022-1511(2005)039[0043:ANSOSH]2.0.CO;2">https://doi.org/10.1670/0022-1511(2005)039[0043:ANSOSH]2.0.CO;2</ext-link></mixed-citation></ref><ref id="B7"><mixed-citation xmlns:xlink="http://www.w3.org/1999/xlink" xlink:type="simple"><person-group><name name-style="western"><surname>Carvalho-e-Silva</surname><given-names>SP</given-names></name><name name-style="western"><surname>Carvalho-e-Silva</surname><given-names>AMPT</given-names></name><name name-style="western"><surname>Izecksohn</surname><given-names>E</given-names></name></person-group> (<year>2003</year>) <article-title>Nova especie de <italic><tp:taxon-name><tp:taxon-name-part taxon-name-part-type="genus">Hyla</tp:taxon-name-part></tp:taxon-name></italic> Laurenti do grupo de <italic><tp:taxon-name><tp:taxon-name-part taxon-name-part-type="genus">H.</tp:taxon-name-part> <tp:taxon-name-part taxon-name-part-type="species">microcephala</tp:taxon-name-part></tp:taxon-name></italic> Cope (<tp:taxon-name><tp:taxon-name-part taxon-name-part-type="class">Amphibia</tp:taxon-name-part></tp:taxon-name>, <tp:taxon-name><tp:taxon-name-part taxon-name-part-type="order">Anura</tp:taxon-name-part></tp:taxon-name>, <tp:taxon-name><tp:taxon-name-part taxon-name-part-type="family">Hylidae</tp:taxon-name-part></tp:taxon-name>) do nordeste do Brasil.</article-title><source>Revista Brasileira de Zoologia</source><volume>20</volume>: <fpage>553</fpage>–<lpage>558</lpage>. <ext-link xlink:type="simple" ext-link-type="doi" xlink:href="10.1590/S0101-81752003000300029">https://doi.org/10.1590/S0101-81752003000300029</ext-link></mixed-citation></ref><ref id="B42"><mixed-citation xmlns:xlink="http://www.w3.org/1999/xlink" xlink:type="simple"><person-group><name name-style="western"><surname>Moravec</surname><given-names>J</given-names></name><name name-style="western"><surname>Aparicio</surname><given-names>J</given-names></name><name name-style="western"><surname>Köhler</surname><given-names>J</given-names></name></person-group> (<year>2006</year>) <article-title>A new species of tree frog, genus <italic><tp:taxon-name><tp:taxon-name-part taxon-name-part-type="genus">Dendropsophus</tp:taxon-name-part></tp:taxon-name></italic> (<tp:taxon-name><tp:taxon-name-part taxon-name-part-type="order">Anura</tp:taxon-name-part></tp:taxon-name>: <tp:taxon-name><tp:taxon-name-part taxon-name-part-type="family">Hylidae</tp:taxon-name-part></tp:taxon-name>), from the Amazon of northern Bolivia.</article-title><source>Zootaxa</source><volume>1327</volume>: <fpage>23</fpage>–<lpage>40</lpage>. <ext-link xlink:type="simple" ext-link-type="doi" xlink:href="10.11646/zootaxa.1327.1.2">https://doi.org/10.11646/zootaxa.1327.1.2</ext-link></mixed-citation></ref><ref id="B10"><mixed-citation xmlns:xlink="http://www.w3.org/1999/xlink" xlink:type="simple"><person-group><name name-style="western"><surname>Duellman</surname><given-names>WE</given-names></name></person-group> (<year>1970</year>) <article-title>The hylid frogs of Middle America.</article-title><source>Monographs of the Museum of Natural History at the University of Kansas</source><volume>1</volume>: <fpage>1</fpage>–<lpage>753</lpage>. <ext-link xlink:type="simple" ext-link-type="doi" xlink:href="10.5962/bhl.title.2835">https://doi.org/10.5962/bhl.title.2835</ext-link></mixed-citation></ref><ref id="B46"><mixed-citation xmlns:xlink="http://www.w3.org/1999/xlink" xlink:type="simple"><person-group><name name-style="western"><surname>Ortega-Andrade</surname><given-names>HM</given-names></name><name name-style="western"><surname>Ron</surname><given-names>S</given-names></name></person-group> (<year>2013</year>) <article-title>A new species of small tree frog, genus <italic><tp:taxon-name><tp:taxon-name-part taxon-name-part-type="genus">Dendropsophus</tp:taxon-name-part></tp:taxon-name></italic> (<tp:taxon-name><tp:taxon-name-part taxon-name-part-type="order">Anura</tp:taxon-name-part></tp:taxon-name>: <tp:taxon-name><tp:taxon-name-part taxon-name-part-type="family">Hylidae</tp:taxon-name-part></tp:taxon-name>) from the eastern Amazon lowlands of Ecuador.</article-title><source>Zootaxa</source><volume>3652</volume>(<issue>1</issue>): <fpage>163</fpage>–<lpage>178</lpage>. <ext-link xlink:type="simple" ext-link-type="doi" xlink:href="10.11646/zootaxa.3652.1.6">https://doi.org/10.11646/zootaxa.3652.1.6</ext-link></mixed-citation></ref><ref id="B69"><mixed-citation xmlns:xlink="http://www.w3.org/1999/xlink" xlink:type="simple"><person-group><name name-style="western"><surname>Teixeira</surname><given-names>BFV</given-names></name><name name-style="western"><surname>Giaretta</surname><given-names>AA</given-names></name></person-group> (<year>2017</year>) <article-title>Rediscovery of <italic><tp:taxon-name><tp:taxon-name-part taxon-name-part-type="genus">Dendropsophus</tp:taxon-name-part> <tp:taxon-name-part taxon-name-part-type="species">tintinnabulum</tp:taxon-name-part></tp:taxon-name></italic> (<tp:taxon-name><tp:taxon-name-part taxon-name-part-type="order">Anura</tp:taxon-name-part></tp:taxon-name>: <tp:taxon-name><tp:taxon-name-part taxon-name-part-type="family">Hylidae</tp:taxon-name-part></tp:taxon-name>) in the upper Rio Negro drainage (Amazonas, Brazil), with a description of its advertisement call and external morphology.</article-title><source>Phyllomedusa</source><volume>15</volume>: <fpage>119</fpage>–<lpage>126</lpage>. <ext-link xlink:type="simple" ext-link-type="doi" xlink:href="10.11606/issn.2316-9079.v15i2p119-126">https://doi.org/10.11606/issn.2316-9079.v15i2p119-126</ext-link></mixed-citation></ref><ref id="B43"><mixed-citation xmlns:xlink="http://www.w3.org/1999/xlink" xlink:type="simple"><person-group><name name-style="western"><surname>Moravec</surname><given-names>J</given-names></name><name name-style="western"><surname>Aparicio</surname><given-names>J</given-names></name><name name-style="western"><surname>Guerrero-Reinhard</surname><given-names>M</given-names></name><name name-style="western"><surname>Calderon</surname><given-names>G</given-names></name><name name-style="western"><surname>Köhler</surname><given-names>J</given-names></name></person-group> (<year>2008</year>) <article-title>Diversity of small Amazonian <italic><tp:taxon-name><tp:taxon-name-part taxon-name-part-type="genus">Dendropsophus</tp:taxon-name-part></tp:taxon-name></italic> (<tp:taxon-name><tp:taxon-name-part taxon-name-part-type="order">Anura</tp:taxon-name-part></tp:taxon-name>: <tp:taxon-name><tp:taxon-name-part taxon-name-part-type="family">Hylidae</tp:taxon-name-part></tp:taxon-name>): another new species from northern Bolivia.</article-title><source>Zootaxa</source><volume>1918</volume>: <fpage>1</fpage>–<lpage>12</lpage>. <ext-link xlink:type="simple" ext-link-type="doi" xlink:href="10.11646/zootaxa.1918.1.1">https://doi.org/10.11646/zootaxa.1918.1.1</ext-link></mixed-citation></ref><ref id="B31"><mixed-citation xmlns:xlink="http://www.w3.org/1999/xlink" xlink:type="simple"><person-group><name name-style="western"><surname>Köhler</surname><given-names>J</given-names></name><name name-style="western"><surname>Lötters</surname><given-names>S</given-names></name></person-group> (<year>2001</year>) <article-title>A new species of minute <italic><tp:taxon-name><tp:taxon-name-part taxon-name-part-type="genus">Hyla</tp:taxon-name-part></tp:taxon-name></italic> from the southwestern Amazon Basin (<tp:taxon-name><tp:taxon-name-part taxon-name-part-type="class">Amphibia</tp:taxon-name-part></tp:taxon-name>, <tp:taxon-name><tp:taxon-name-part taxon-name-part-type="order">Anura</tp:taxon-name-part></tp:taxon-name>, <tp:taxon-name><tp:taxon-name-part taxon-name-part-type="family">Hylidae</tp:taxon-name-part></tp:taxon-name>).</article-title><source>Studies on Neotropical Fauna and Environment</source><volume>36</volume>: <fpage>105</fpage>–<lpage>112</lpage>. <ext-link xlink:type="simple" ext-link-type="doi" xlink:href="10.1076/snfe.36.2.105.2135">https://doi.org/10.1076/snfe.36.2.105.2135</ext-link></mixed-citation></ref><ref id="B27"><mixed-citation xmlns:xlink="http://www.w3.org/1999/xlink" xlink:type="simple"><person-group><name name-style="western"><surname>Hödl</surname><given-names>W</given-names></name></person-group> (<year>1977</year>) <article-title>Call differences and calling site segregation in anuran species from Central Amazonian floating meadows.</article-title><source>Oecologia</source><volume>28</volume>: <fpage>351</fpage>–<lpage>363</lpage>. <ext-link xlink:type="simple" ext-link-type="doi" xlink:href="10.1007/BF00345990">https://doi.org/10.1007/BF00345990</ext-link></mixed-citation></ref><ref id="B41"><mixed-citation xmlns:xlink="http://www.w3.org/1999/xlink" xlink:type="simple"><person-group><name name-style="western"><surname>Missassi</surname><given-names>AFR</given-names></name><name name-style="western"><surname>Costa-Campos</surname><given-names>CE</given-names></name><name name-style="western"><surname>Lima</surname><given-names>JD</given-names></name><name name-style="western"><surname>Lambertini</surname><given-names>C</given-names></name></person-group> (<year>2017</year>) <article-title>Range extension of the poorly known tree frog <italic><tp:taxon-name><tp:taxon-name-part taxon-name-part-type="genus">Dendropsophus</tp:taxon-name-part> <tp:taxon-name-part taxon-name-part-type="species">haraldschultzi</tp:taxon-name-part></tp:taxon-name></italic> (Bokermann, 1962) (<tp:taxon-name><tp:taxon-name-part taxon-name-part-type="class">Amphibia</tp:taxon-name-part></tp:taxon-name>, <tp:taxon-name><tp:taxon-name-part taxon-name-part-type="order">Anura</tp:taxon-name-part></tp:taxon-name>, <tp:taxon-name><tp:taxon-name-part taxon-name-part-type="family">Hylidae</tp:taxon-name-part></tp:taxon-name>): first records for two Brazilian Amazon states.</article-title><source>Herpetology Notes</source><volume>10</volume>: <fpage>703</fpage>–<lpage>707</lpage>. <ext-link xlink:type="simple" ext-link-type="uri" xlink:href="https://www.biotaxa.org/hn/article/view/32648">https://www.biotaxa.org/hn/article/view/32648</ext-link></mixed-citation></ref><ref id="B8"><mixed-citation xmlns:xlink="http://www.w3.org/1999/xlink" xlink:type="simple"><person-group><name name-style="western"><surname>Cochran</surname><given-names>D</given-names></name><name name-style="western"><surname>Goin</surname><given-names>CJ</given-names></name></person-group> (<year>1970</year>) <article-title>Frogs of Colombia.</article-title><source>United States National Museum Bulletin</source><volume>288</volume>: <fpage>1</fpage>–<lpage>655</lpage>. <ext-link xlink:type="simple" ext-link-type="doi" xlink:href="10.5962/bhl.part.6346">https://doi.org/10.5962/bhl.part.6346</ext-link></mixed-citation></ref><ref id="B11"><mixed-citation xmlns:xlink="http://www.w3.org/1999/xlink" xlink:type="simple"><person-group><name name-style="western"><surname>Duellman</surname><given-names>WE</given-names></name></person-group> (<year>2005</year>) <source>Cuzco Amazónico. The lives of amphibians and reptiles in an Amazonian rainforest.</source><publisher-name>Comstock Publishing Associates</publisher-name>, <publisher-loc>Cornell University Press, Ithaca</publisher-loc>, <size units="page">433 pp</size>.</mixed-citation></ref><ref id="B38"><mixed-citation xmlns:xlink="http://www.w3.org/1999/xlink" xlink:type="simple"><person-group><name name-style="western"><surname>Martins</surname><given-names>IA</given-names></name><name name-style="western"><surname>Jim</surname><given-names>J</given-names></name></person-group> (<year>2004</year>) <article-title>Advertisement call of <italic><tp:taxon-name><tp:taxon-name-part taxon-name-part-type="genus">Hyla</tp:taxon-name-part> <tp:taxon-name-part taxon-name-part-type="species">jimi</tp:taxon-name-part></tp:taxon-name></italic> and <italic><tp:taxon-name><tp:taxon-name-part taxon-name-part-type="genus">Hyla</tp:taxon-name-part> <tp:taxon-name-part taxon-name-part-type="species">elianeae</tp:taxon-name-part></tp:taxon-name></italic> (<tp:taxon-name><tp:taxon-name-part taxon-name-part-type="order">Anura</tp:taxon-name-part></tp:taxon-name>: <tp:taxon-name><tp:taxon-name-part taxon-name-part-type="family">Hylidae</tp:taxon-name-part></tp:taxon-name>) in the Botucatu region São Paulo, Brazil.</article-title><source>Brazilian Journal of Biology</source><volume>64</volume>: <fpage>645</fpage>–<lpage>645</lpage>. <ext-link xlink:type="simple" ext-link-type="doi" xlink:href="10.1590/S1519-69842004000400012">https://doi.org/10.1590/S1519-69842004000400012</ext-link></mixed-citation></ref><ref id="B66"><mixed-citation xmlns:xlink="http://www.w3.org/1999/xlink" xlink:type="simple"><person-group><name name-style="western"><surname>Teixeira</surname><given-names>BFV</given-names></name><name name-style="western"><surname>Giaretta</surname><given-names>AA</given-names></name><name name-style="western"><surname>Pansonato</surname><given-names>A</given-names></name></person-group> (<year>2013</year>) <article-title>The advertisement call of <italic><tp:taxon-name><tp:taxon-name-part taxon-name-part-type="genus">Dendropsophus</tp:taxon-name-part> <tp:taxon-name-part taxon-name-part-type="species">tritaeniatus</tp:taxon-name-part></tp:taxon-name></italic> (Bokermann, 1965) (<tp:taxon-name><tp:taxon-name-part taxon-name-part-type="order">Anura</tp:taxon-name-part></tp:taxon-name>: <tp:taxon-name><tp:taxon-name-part taxon-name-part-type="family">Hylidae</tp:taxon-name-part></tp:taxon-name>).</article-title><source>Zootaxa</source><volume>3669</volume>: <fpage>189</fpage>–<lpage>192</lpage>. <ext-link xlink:type="simple" ext-link-type="doi" xlink:href="10.11646/Zootaxa.3669.2.12">https://doi.org/10.11646/Zootaxa.3669.2.12</ext-link></mixed-citation></ref><ref id="B68"><mixed-citation xmlns:xlink="http://www.w3.org/1999/xlink" xlink:type="simple"><person-group><name name-style="western"><surname>Teixeira</surname><given-names>BFV</given-names></name><name name-style="western"><surname>Giaretta</surname><given-names>AA</given-names></name></person-group> (<year>2015</year>) <article-title>Setting a fundament for taxonomy: advertisement calls from the type localities of three species of the <italic><tp:taxon-name><tp:taxon-name-part taxon-name-part-type="genus">Dendropsophus</tp:taxon-name-part> <tp:taxon-name-part taxon-name-part-type="species">rubicundulus</tp:taxon-name-part></tp:taxon-name></italic> group (<tp:taxon-name><tp:taxon-name-part taxon-name-part-type="order">Anura</tp:taxon-name-part></tp:taxon-name>: <tp:taxon-name><tp:taxon-name-part taxon-name-part-type="family">Hylidae</tp:taxon-name-part></tp:taxon-name>).</article-title><source>Salamandra</source><volume>51</volume>: <fpage>137</fpage>–<lpage>146</lpage>. <ext-link xlink:type="simple" ext-link-type="uri" xlink:href="http://www.salamandra-journal.com/index.php/home/contents/2015-vol-51/402-da-veiga-teixeira-b-f-a-a-giaretta/file">http://www.salamandra-journal.com/index.php/home/contents/2015-vol-51/402-da-veiga-teixeira-b-f-a-a-giaretta/file</ext-link></mixed-citation></ref><ref id="B29"><mixed-citation xmlns:xlink="http://www.w3.org/1999/xlink" xlink:type="simple"><person-group><name name-style="western"><surname>Jansen</surname><given-names>M</given-names></name><name name-style="western"><surname>Santana</surname><given-names>DJ</given-names></name><name name-style="western"><surname>Teixeira</surname><given-names>BFDV</given-names></name><name name-style="western"><surname>Köhler</surname><given-names>G</given-names></name></person-group> (<year>2019</year>) <article-title>A new striped species of <italic><tp:taxon-name><tp:taxon-name-part taxon-name-part-type="genus">Dendropsophus</tp:taxon-name-part></tp:taxon-name></italic> (<tp:taxon-name><tp:taxon-name-part taxon-name-part-type="order">Anura</tp:taxon-name-part></tp:taxon-name>: <tp:taxon-name><tp:taxon-name-part taxon-name-part-type="family">Hylidae</tp:taxon-name-part></tp:taxon-name>) with a composite advertisement call and comments on the <italic><tp:taxon-name><tp:taxon-name-part taxon-name-part-type="genus">D.</tp:taxon-name-part> <tp:taxon-name-part taxon-name-part-type="species">rubicundulus</tp:taxon-name-part></tp:taxon-name></italic> group.</article-title><source>Vertebrate Zoology</source><volume>63</volume>(<issue>3</issue>): <fpage>227</fpage>–<lpage>246</lpage>.</mixed-citation></ref><ref id="B48"><mixed-citation xmlns:xlink="http://www.w3.org/1999/xlink" xlink:type="simple"><person-group><name name-style="western"><surname>Peloso</surname><given-names>PLV</given-names></name><name name-style="western"><surname>Orrico</surname><given-names>VGD</given-names></name><name name-style="western"><surname>Haddad</surname><given-names>CFB</given-names></name><name name-style="western"><surname>Lima</surname><given-names>GR</given-names></name><name name-style="western"><surname>Sturaro</surname><given-names>MJ</given-names></name></person-group> (<year>2016</year>) <article-title>A new species of Clown Tree Frog, <italic><tp:taxon-name><tp:taxon-name-part taxon-name-part-type="genus">Dendropsophus</tp:taxon-name-part> <tp:taxon-name-part taxon-name-part-type="species">leucophyllatus</tp:taxon-name-part></tp:taxon-name></italic> species group, from Amazonia (<tp:taxon-name><tp:taxon-name-part taxon-name-part-type="order">Anura</tp:taxon-name-part></tp:taxon-name>, <tp:taxon-name><tp:taxon-name-part taxon-name-part-type="family">Hylidae</tp:taxon-name-part></tp:taxon-name>).</article-title><source>South American Journal of Herpetology</source><volume>11</volume>: <fpage>66</fpage>–<lpage>80</lpage>. <ext-link xlink:type="simple" ext-link-type="doi" xlink:href="10.2994/SAJH-D-16-00003.1">https://doi.org/10.2994/SAJH-D-16-00003.1</ext-link></mixed-citation></ref><ref id="B5"><mixed-citation xmlns:xlink="http://www.w3.org/1999/xlink" xlink:type="simple"><person-group><name name-style="western"><surname>Caminer</surname><given-names>MA</given-names></name><name name-style="western"><surname>Milá</surname><given-names>B</given-names></name><name name-style="western"><surname>Jansen</surname><given-names>M</given-names></name><name name-style="western"><surname>Fouquet</surname><given-names>A</given-names></name><name name-style="western"><surname>Venegas</surname><given-names>PJ</given-names></name><name name-style="western"><surname>Chávez</surname><given-names>G</given-names></name><name name-style="western"><surname>Lougheed</surname><given-names>SC</given-names></name><name name-style="western"><surname>Ron</surname><given-names>SR</given-names></name></person-group> (<year>2017</year>) Systematics of the <italic><tp:taxon-name><tp:taxon-name-part taxon-name-part-type="genus">Dendropsophus</tp:taxon-name-part> <tp:taxon-name-part taxon-name-part-type="species">leucophyllatus</tp:taxon-name-part></tp:taxon-name></italic> species complex (<tp:taxon-name><tp:taxon-name-part taxon-name-part-type="order">Anura</tp:taxon-name-part></tp:taxon-name>: <tp:taxon-name><tp:taxon-name-part taxon-name-part-type="family">Hylidae</tp:taxon-name-part></tp:taxon-name>): Cryptic diversity and the description of two new species. PLoS ONE 12(3): e0171785. <ext-link xlink:type="simple" ext-link-type="doi" xlink:href="10.1371/journal.pone.0171785">https://doi.org/10.1371/journal.pone.0171785</ext-link></mixed-citation></ref><ref id="B52"><mixed-citation xmlns:xlink="http://www.w3.org/1999/xlink" xlink:type="simple"><person-group><name name-style="western"><surname>Rivadeneira</surname><given-names>CD</given-names></name><name name-style="western"><surname>Venegas</surname><given-names>PJ</given-names></name><name name-style="western"><surname>Ron</surname><given-names>SR</given-names></name></person-group> (<year>2018</year>) <article-title>Species limits within the widespread Amazonian treefrog <italic><tp:taxon-name><tp:taxon-name-part taxon-name-part-type="genus">Dendropsophus</tp:taxon-name-part> <tp:taxon-name-part taxon-name-part-type="species">parviceps</tp:taxon-name-part></tp:taxon-name></italic> with descriptions of two new species (<tp:taxon-name><tp:taxon-name-part taxon-name-part-type="order">Anura</tp:taxon-name-part></tp:taxon-name>, <tp:taxon-name><tp:taxon-name-part taxon-name-part-type="family">Hylidae</tp:taxon-name-part></tp:taxon-name>).</article-title><source>ZooKeys</source><volume>726</volume>: <fpage>25</fpage>–<lpage>77</lpage>. <ext-link xlink:type="simple" ext-link-type="doi" xlink:href="10.3897/zookeys.726.13864">https://doi.org/10.3897/zookeys.726.13864</ext-link></mixed-citation></ref><ref id="B54"><mixed-citation xmlns:xlink="http://www.w3.org/1999/xlink" xlink:type="simple"><person-group><name name-style="western"><surname>Rivero</surname><given-names>JA</given-names></name></person-group> (<year>1961</year>) <article-title><tp:taxon-name><tp:taxon-name-part taxon-name-part-type="superorder">Salientia</tp:taxon-name-part></tp:taxon-name> of Venezuela.</article-title><source>Bulletin of the Museum of Comparative Zoology</source><volume>126</volume>: <fpage>1</fpage>–<lpage>207</lpage>. <ext-link xlink:type="simple" ext-link-type="uri" xlink:href="https://www.biodiversitylibrary.org/part/20448">https://www.biodiversitylibrary.org/part/20448</ext-link></mixed-citation></ref><ref id="B39"><mixed-citation xmlns:xlink="http://www.w3.org/1999/xlink" xlink:type="simple"><person-group><name name-style="western"><surname>Mijares-Urrutia</surname><given-names>A</given-names></name></person-group> (<year>1998</year>) <article-title>Una nueva especie de rana arborícola (<tp:taxon-name><tp:taxon-name-part taxon-name-part-type="class">Amphibia</tp:taxon-name-part></tp:taxon-name>: <tp:taxon-name><tp:taxon-name-part taxon-name-part-type="family">Hylidae</tp:taxon-name-part></tp:taxon-name>: <italic><tp:taxon-name><tp:taxon-name-part taxon-name-part-type="genus">Hyla</tp:taxon-name-part></tp:taxon-name></italic>) de un bosque nublado de oeste de Venezuela.</article-title><source>Revista Brasileira de Biologia</source><volume>58</volume>: <fpage>659</fpage>–<lpage>663</lpage>. <ext-link xlink:type="simple" ext-link-type="doi" xlink:href="10.1590/S0034-71081998000400013">https://doi.org/10.1590/S0034-71081998000400013</ext-link></mixed-citation></ref><ref id="B40"><mixed-citation xmlns:xlink="http://www.w3.org/1999/xlink" xlink:type="simple"><person-group><name name-style="western"><surname>Mijares-Urrutia</surname><given-names>A</given-names></name><name name-style="western"><surname>Rivero</surname><given-names>RA</given-names></name></person-group> (<year>2000</year>) <article-title>A new treefrog from the Sierra de Aroa, northern Venezuela.</article-title><source>Journal of Herpetology</source><volume>34</volume>: <fpage>80</fpage>–<lpage>84</lpage>. <ext-link xlink:type="simple" ext-link-type="doi" xlink:href="10.2307/1565242">https://doi.org/10.2307/1565242</ext-link></mixed-citation></ref><ref id="B1"><mixed-citation xmlns:xlink="http://www.w3.org/1999/xlink" xlink:type="simple"><person-group><name name-style="western"><surname>Ahl</surname><given-names>E</given-names></name></person-group> (<year>1933</year>) <article-title>Über einige neu Frösche aus Brasilien.</article-title><source>Zoologischer Anzeiger</source><volume>104</volume>: <fpage>25</fpage>–<lpage>30</lpage>.</mixed-citation></ref><ref id="B61"><mixed-citation xmlns:xlink="http://www.w3.org/1999/xlink" xlink:type="simple"><person-group><name name-style="western"><surname>Simões</surname><given-names>PI</given-names></name><name name-style="western"><surname>Kaefer</surname><given-names>ÍL</given-names></name><name name-style="western"><surname>Lima</surname><given-names>AP</given-names></name></person-group> (<year>2011</year>) <article-title>The first record of the rare microhylid <italic><tp:taxon-name><tp:taxon-name-part taxon-name-part-type="genus">Altigius</tp:taxon-name-part> <tp:taxon-name-part taxon-name-part-type="species">alios</tp:taxon-name-part></tp:taxon-name></italic> Wild, 1995 in Brazil.</article-title><source>Herpetology Notes</source><volume>4</volume>: <fpage>141</fpage>–<lpage>142</lpage>. <ext-link xlink:type="simple" ext-link-type="uri" xlink:href="http://www.herpetologynotes.seh-herpetology.org/Volume4_PDFs/Simoes_et_al_Herpetology_Notes_Volume4_pages141-142.pdf">http://www.herpetologynotes.seh-herpetology.org/Volume4_PDFs/Simoes_et_al_Herpetology_Notes_Volume4_pages141-142.pdf</ext-link></mixed-citation></ref><ref id="B16"><mixed-citation xmlns:xlink="http://www.w3.org/1999/xlink" xlink:type="simple"><person-group><name name-style="western"><surname>Ferrão</surname><given-names>M</given-names></name><name name-style="western"><surname>Fraga</surname><given-names>R</given-names></name><name name-style="western"><surname>Simões</surname><given-names>PI</given-names></name><name name-style="western"><surname>Lima</surname><given-names>AP</given-names></name></person-group> (<year>2014</year>) <article-title>On the poorly sampled Amazonian frog genus <italic><tp:taxon-name><tp:taxon-name-part taxon-name-part-type="genus">Hydrolaetare</tp:taxon-name-part></tp:taxon-name></italic> (<tp:taxon-name><tp:taxon-name-part taxon-name-part-type="order">Anura</tp:taxon-name-part></tp:taxon-name>: <tp:taxon-name><tp:taxon-name-part taxon-name-part-type="family">Leptodactylidae</tp:taxon-name-part></tp:taxon-name>): geographic ranges and species identification.</article-title><source>Salamandra</source><volume>50</volume>: <fpage>77</fpage>–<lpage>84</lpage>. <ext-link xlink:type="simple" ext-link-type="uri" xlink:href="http://www.salamandra-journal.com/index.php/home/contents/2014-vol-50/360-ferrao-m-r-de-fraga-p-i-simoes-a-p-lima/file">http://www.salamandra-journal.com/index.php/home/contents/2014-vol-50/360-ferrao-m-r-de-fraga-p-i-simoes-a-p-lima/file</ext-link></mixed-citation></ref><ref id="B17"><mixed-citation xmlns:xlink="http://www.w3.org/1999/xlink" xlink:type="simple"><person-group><name name-style="western"><surname>Ferrão</surname><given-names>M</given-names></name><name name-style="western"><surname>Colatreli</surname><given-names>O</given-names></name><name name-style="western"><surname>Fraga</surname><given-names>R</given-names></name><name name-style="western"><surname>Kaefer</surname><given-names>IL</given-names></name><name name-style="western"><surname>Moravec</surname><given-names>J</given-names></name><name name-style="western"><surname>Lima</surname><given-names>AP</given-names></name></person-group> (<year>2016</year>) High species richness of <italic><tp:taxon-name><tp:taxon-name-part taxon-name-part-type="genus">Scinax</tp:taxon-name-part></tp:taxon-name></italic> treefrogs (<tp:taxon-name><tp:taxon-name-part taxon-name-part-type="family">Hylidae</tp:taxon-name-part></tp:taxon-name>) in a threatened Amazonian landscape revealed by an integrative approach. PLoS ONE 11(11): e0165679. <ext-link xlink:type="simple" ext-link-type="doi" xlink:href="10.1371/journal.pone.0165679">https://doi.org/10.1371/journal.pone.0165679</ext-link></mixed-citation></ref></ref-list></tp:taxon-treatment>
